# Supplementary material for: Crystal structure of (2S,4S)-5,5-dimethyl-2-(pyridin-2-yl)-1,3-thia­zolidine-4-carb­oxy­lic acid
Source: Acta Crystallogr Sect E Struct Rep Online. 2014 Nov 15;70(Pt 12):o1264. doi: 10.1107/S1600536814024854 (PMC4257406; doi:10.1107/S1600536814024854)
Supplement: Supplementary file 1 [file e-70-o1264-sup1.cif]

##############################################################################
#                                                                            #
# This CIF contains the data in a paper accepted for publication in          #
# Acta Crystallographica Section E. It conforms to the requirements of       #
# Notes for Authors for Acta Crystallographica Section E, and has been       #
# peer reviewed under the auspices of the IUCr Commission on Journals.       #
#                                                                            #
# Full details of the Crystallographic Information File format               #
# are given in the paper "The Crystallographic Information File (CIF):       #
# a New Standard Archive File for Crystallography" by S. R. Hall, F. H.      #
# Allen and I. D. Brown [Acta Cryst. (1991), A47, 655-685].                  #
#                                                                            #
# The current version of the core CIF dictionary is obtainable from          #
# ftp://ftp.iucr.org/pub/cif_core.dic.                                       #
#                                                                            #
# Software is freely available for graphical display of the structure(s)     #
# in this CIF. For information consult the CIF software page                 #
# http://www.iucr.org/resources/cif/software.                                #
#                                                                            #
# This file may be used for bona fide research purposes within the           #
# scientific community so long as proper attribution is given to the journal # 
# article from which it was obtained.                                        #
#                                                                            #
##############################################################################
data_New_Global_Publ_Block
_journal_date_recd_electronic     2014-10-18
_journal_date_accepted     2014-11-12
_journal_name_full     'Acta Crystallographica, Section E'
_journal_year     2014
_journal_volume     70
_journal_issue     12
_journal_page_first     o1264
_journal_page_last     o1264
_journal_paper_category     HO
_journal_paper_doi     10.1107/S1600536814024854
_journal_coeditor_code     IS5377
_publ_contact_author_name     'Naoto Kuwamura'
_publ_contact_author_address
;
Department of Chemistry,
Graduate School of Science,
Osaka University
Toyonaka, Osaka 560-0043
Japan
;
_publ_contact_author_email     'kuwamuran12@chem.sci.osaka-u.ac.jp'
_publ_contact_author_fax     '+81-6-6850-5786'
_publ_contact_author_phone     '+81-6-6850-5766'
_publ_section_title
;\
Crystal structure of
(2<i>S</i>,4<i>S</i>)-5,5-dimethyl-2-(pyridin-2-yl)-1,3-thiazolidine-4-\
carboxylic acid
;
loop_
    _publ_author_name
    _publ_author_footnote
    _publ_author_address
    'Laskar, Payel' .
;
Department of Chemistry,
Graduate School of Science,
Osaka University
Toyonaka, Osaka 560-0043
Japan
;
    'Kuwamura, Naoto' .
;
Department of Chemistry,
Graduate School of Science,
Osaka University
Toyonaka, Osaka 560-0043
Japan
;
    'Yoshinari, Nobuto' .
;
Department of Chemistry,
Graduate School of Science,
Osaka University
Toyonaka, Osaka 560-0043
Japan
;
    'Konno, Takumi' .
;
Department of Chemistry,
Graduate School of Science,
Osaka University
Toyonaka, Osaka 560-0043
Japan
CREST, Japan Science and Technology Agency, Toyonaka,
Osaka 560-0043,
Japan
;
data_I
_database_code_depnum_ccdc_archive 'CCDC 1033831'
_chemical_name_systematic
;\
(2<i>S</i>,4<i>S</i>)-5,5-Dimethyl-2-(pyridin-2-yl)-1,3-thiazolidine-\
4-carboxylic acid
;
_chemical_formula_moiety     'C11 H14 N2 O2 S'
_chemical_formula_sum     'C11 H14 N2 O2 S'
_chemical_formula_iupac     'C11 H14 N2 O2 S'
_chemical_formula_weight     238.30
_chemical_melting_point     ?
_space_group_crystal_system     orthorhombic
_space_group_name_H-M_alt     'P 21 21 21'
_space_group_name_Hall     'P 2ac 2ab'
loop_
    _symmetry_equiv_pos_site_id
    _space_group_symop_operation_xyz
    1 '+X,+Y,+Z'
    2 '1/2+X,1/2-Y,-Z'
    3 '-X,1/2+Y,1/2-Z'
    4 '1/2-X,-Y,1/2+Z'
_cell_length_a     7.906(4)
_cell_length_b     11.306(5)
_cell_length_c     13.504(7)
_cell_angle_alpha     90.0000
_cell_angle_beta     90.0000
_cell_angle_gamma     90.0000
_cell_volume     1207.1(10)
_cell_formula_units_Z     4
_cell_measurement_reflns_used     606
_cell_measurement_theta_min     3.02
_cell_measurement_theta_max     21.84
_cell_measurement_temperature     200
_exptl_crystal_description     block
_exptl_crystal_colour     colorless
_exptl_crystal_size_max     0.250
_exptl_crystal_size_mid     0.250
_exptl_crystal_size_min     0.250
_exptl_crystal_density_diffrn     1.311
_exptl_crystal_density_meas     ?
_exptl_crystal_density_method     'not measured'
_exptl_crystal_F_000     504.00
_exptl_absorpt_coefficient_mu     0.255
_exptl_absorpt_correction_type     multi-scan
_exptl_absorpt_process_details
;
(ABSCOR; Higashi, 1995)
;
_exptl_absorpt_correction_T_min     0.785
_exptl_absorpt_correction_T_max     0.938
_diffrn_ambient_temperature     200
_diffrn_radiation_type     'Mo K\a'
_diffrn_radiation_wavelength     0.71075
_diffrn_measurement_device_type     'Rigaku R-AXIS RAPID'
_diffrn_measurement_method     '\w'
_diffrn_reflns_number     9629
_diffrn_reflns_av_R_equivalents     0.0204
_diffrn_reflns_theta_min     3.017
_diffrn_reflns_theta_max     27.484
_diffrn_reflns_theta_full     25.242
_diffrn_measured_fraction_theta_max     0.999
_diffrn_measured_fraction_theta_full     0.998
_diffrn_reflns_limit_h_min     -10
_diffrn_reflns_limit_h_max     10
_diffrn_reflns_limit_k_min     -14
_diffrn_reflns_limit_k_max     13
_diffrn_reflns_limit_l_min     -17
_diffrn_reflns_limit_l_max     17
_diffrn_standards_number     0
_diffrn_standards_interval_count     .
_diffrn_standards_decay_%     ?
_refine_special_details
;
Refinement was performed using all reflections. The weighted <i>R</i>-factor
(<i>wR</i>) and goodness of fit (<i>S</i>) are based on <i>F</i>^2^.
<i>R</i>-factor (gt) are based on <i>F</i>. The threshold expression of
<i>F</i>^2^ > 2.0 \s(<i>F</i>^2^) is used only for calculating <i>R</i>-factor
(gt).
;
_reflns_number_total     2767
_reflns_number_gt     2711
_reflns_threshold_expression     F^2^>2\s(F^2^)
_refine_ls_structure_factor_coef     Fsqd
_refine_ls_R_factor_all     0.0290
_refine_ls_R_factor_gt     0.0281
_refine_ls_wR_factor_gt     0.0737
_refine_ls_wR_factor_ref     0.0742
_refine_ls_goodness_of_fit_ref     1.102
_refine_ls_number_reflns     2767
_refine_ls_number_parameters     152
_refine_ls_number_restraints     0
_refine_ls_hydrogen_treatment     mixed
_refine_ls_weighting_scheme     calc
_refine_ls_weighting_details
            'w = 1/[\s^2^(Fo^2^)+(0.0450P)^2^+0.1433P] where P=(Fo^2^+2Fc^2^)/3'
_atom_sites_solution_hydrogens     geom
_atom_sites_solution_primary     direct
_atom_sites_solution_secondary     difmap
_refine_ls_shift/su_max     0.000
_refine_diff_density_max     0.23
_refine_diff_density_min     -0.18
_refine_ls_extinction_method     none
_refine_ls_extinction_coef     ?
_refine_ls_abs_structure_details
;
Flack <i>x</i> determined using 1118 quotients
[(<i>I</i>^+^)-(<i>I</i>^-^)]/[(<i>I</i>^+^)+(<i>I</i>^-^)]
(Parsons <i>et al.</i>, 2013)
;
_refine_ls_abs_structure_Flack     0.01(9)
loop_
    _atom_type_symbol
    _atom_type_description
    _atom_type_scat_dispersion_real
    _atom_type_scat_dispersion_imag
    _atom_type_scat_source
    'C' 'C' 0.0033 0.0016
;
International Tables for Crystallography
(Vol. C, Tables 4.2.6.8 and 6.1.1.4)
;
    'H' 'H' 0.0000 0.0000
;
International Tables for Crystallography
(Vol. C, Table 6.1.1.4)
;
    'N' 'N' 0.0061 0.0033
;
International Tables for Crystallography
(Vol. C, Tables 4.2.6.8 and 6.1.1.4)
;
    'S' 'S' 0.1246 0.1234
;
International Tables for Crystallography
(Vol. C, Tables 4.2.6.8 and 6.1.1.4)
;
    'O' 'O' 0.0106 0.0060
;
International Tables for Crystallography
(Vol. C, Tables 4.2.6.8 and 6.1.1.4)
;
_computing_data_collection
;
PROCESS-AUTO (Rigaku, 1998)
;
_computing_cell_refinement
;
PROCESS-AUTO (Rigaku, 1998)
;
_computing_data_reduction
;
PROCESS-AUTO (Rigaku, 1998)
;
_computing_structure_solution
;
SIR92 (Altomare <i>et al.</i>,  1993)
;
_computing_structure_refinement
;
SHELXL2013 (Sheldrick, 2008)
;
_computing_molecular_graphics
;
CrystalStructure (Rigaku, 2014)
;
_computing_publication_material
;
CrystalStructure (Rigaku, 2014)
;
loop_
    _atom_site_type_symbol
    _atom_site_label
    _atom_site_fract_x
    _atom_site_fract_y
    _atom_site_fract_z
    _atom_site_U_iso_or_equiv
    _atom_site_adp_type
    _atom_site_calc_flag
    _atom_site_refinement_flags
    _atom_site_occupancy
    _atom_site_disorder_assembly
    _atom_site_disorder_group
    S S1 0.73917(6) 0.55168(4) 0.77596(3) 0.03414(14) Uani d . 1 . .
    O O1 0.8795(2) 0.83178(13) 0.53057(12) 0.0499(4) Uani d . 1 . .
    O O2 0.9289(2) 0.65820(14) 0.45666(11) 0.0409(4) Uani d . 1 . .
    N N1 0.63325(18) 0.85167(14) 0.83052(11) 0.0277(3) Uani d . 1 . .
    N N2 0.65342(19) 0.73327(14) 0.65780(10) 0.0261(3) Uani d . 1 . .
    C C1 0.5500(2) 0.74879(16) 0.82907(12) 0.0256(3) Uani d . 1 . .
    C C2 0.4421(3) 0.71255(17) 0.90457(14) 0.0334(4) Uani d . 1 . .
    C C3 0.4220(3) 0.78569(19) 0.98617(14) 0.0363(4) Uani d . 1 . .
    C C4 0.5073(3) 0.89258(17) 0.98869(14) 0.0335(4) Uani d . 1 . .
    C C5 0.6099(2) 0.92190(16) 0.90928(14) 0.0308(4) Uani d . 1 . .
    C C6 0.5841(2) 0.66856(16) 0.74195(12) 0.0263(3) Uani d . 1 . .
    C C7 0.7626(2) 0.65411(15) 0.60028(11) 0.0242(3) Uani d . 1 . .
    C C8 0.8809(2) 0.58482(16) 0.67186(13) 0.0265(3) Uani d . 1 . .
    C C9 0.8626(2) 0.72556(17) 0.52484(12) 0.0295(4) Uani d . 1 . .
    C C10 0.9418(3) 0.46896(18) 0.62677(16) 0.0390(4) Uani d . 1 . .
    C C11 1.0304(3) 0.6594(2) 0.70700(16) 0.0407(5) Uani d . 1 . .
    H H2 0.38344 0.63938 0.90033 0.0401 Uiso calc R 1 . .
    H H3 0.35091 0.76278 1.03953 0.0436 Uiso calc R 1 . .
    H H4 0.49563 0.94457 1.04353 0.0402 Uiso calc R 1 . .
    H H5 0.66695 0.99584 0.91074 0.0369 Uiso calc R 1 . .
    H H6 0.47579 0.63008 0.72142 0.0315 Uiso calc R 1 . .
    H H7 0.68972 0.59616 0.56409 0.0290 Uiso calc R 1 . .
    H H10A 0.84418 0.42248 0.60474 0.0468 Uiso calc R 1 . .
    H H10B 1.01526 0.48577 0.57003 0.0468 Uiso calc R 1 . .
    H H10C 1.00522 0.42406 0.67652 0.0468 Uiso calc R 1 . .
    H H11A 0.98853 0.73348 0.73572 0.0488 Uiso calc R 1 . .
    H H11B 1.09424 0.61552 0.75716 0.0488 Uiso calc R 1 . .
    H H11C 1.10427 0.67722 0.65067 0.0488 Uiso calc R 1 . .
    H H12 0.711(3) 0.790(2) 0.6820(17) 0.0392 Uiso calc R 1 . .
    H H13 0.992(4) 0.696(3) 0.424(2) 0.0614 Uiso calc R 1 . .
loop_
    _atom_site_aniso_label
    _atom_site_aniso_U_11
    _atom_site_aniso_U_22
    _atom_site_aniso_U_33
    _atom_site_aniso_U_12
    _atom_site_aniso_U_13
    _atom_site_aniso_U_23
    S1 0.0440(3) 0.0322(2) 0.0262(2) 0.0066(2) 0.00704(19) 0.00796(16)
    O1 0.0704(11) 0.0304(8) 0.0487(9) -0.0018(7) 0.0192(8) 0.0082(7)
    O2 0.0512(9) 0.0432(8) 0.0282(7) -0.0165(7) 0.0152(6) -0.0046(6)
    N1 0.0281(7) 0.0288(8) 0.0263(7) -0.0001(6) 0.0014(6) 0.0008(6)
    N2 0.0305(7) 0.0296(8) 0.0183(6) 0.0036(6) -0.0018(6) 0.0012(6)
    C1 0.0241(7) 0.0314(9) 0.0214(7) 0.0026(6) -0.0028(6) 0.0014(6)
    C2 0.0336(9) 0.0336(10) 0.0331(9) -0.0037(8) 0.0061(8) 0.0012(8)
    C3 0.0391(10) 0.0418(11) 0.0281(9) 0.0034(9) 0.0105(8) 0.0032(8)
    C4 0.0402(10) 0.0344(10) 0.0259(8) 0.0106(8) 0.0019(7) -0.0020(7)
    C5 0.0331(9) 0.0274(9) 0.0318(9) 0.0026(7) -0.0001(7) -0.0002(7)
    C6 0.0262(8) 0.0310(8) 0.0216(8) -0.0017(7) -0.0010(6) 0.0010(7)
    C7 0.0269(7) 0.0273(7) 0.0184(6) -0.0040(7) -0.0009(6) 0.0005(6)
    C8 0.0289(8) 0.0267(8) 0.0238(8) -0.0004(6) 0.0015(7) 0.0013(6)
    C9 0.0331(8) 0.0333(9) 0.0222(8) -0.0035(7) -0.0001(7) 0.0044(7)
    C10 0.0444(11) 0.0324(10) 0.0402(11) 0.0066(9) 0.0088(9) -0.0016(8)
    C11 0.0365(10) 0.0435(11) 0.0421(11) -0.0056(9) -0.0132(9) 0.0019(9)
_geom_special_details
;
ENTER SPECIAL DETAILS OF THE MOLECULAR GEOMETRY
;
loop_
    _geom_bond_atom_site_label_1
    _geom_bond_atom_site_label_2
    _geom_bond_site_symmetry_1
    _geom_bond_site_symmetry_2
    _geom_bond_distance
    _geom_bond_publ_flag
    S1 C6 . . 1.8599(19) yes
    S1 C8 . . 1.8362(19) yes
    O1 C9 . . 1.211(2) yes
    O2 C9 . . 1.305(2) yes
    N1 C1 . . 1.337(2) yes
    N1 C5 . . 1.340(2) yes
    N2 C6 . . 1.458(2) yes
    N2 C7 . . 1.466(2) yes
    C1 C2 . . 1.391(3) yes
    C1 C6 . . 1.510(2) yes
    C2 C3 . . 1.387(3) yes
    C3 C4 . . 1.384(3) yes
    C4 C5 . . 1.385(3) yes
    C7 C8 . . 1.556(2) yes
    C7 C9 . . 1.522(2) yes
    C8 C10 . . 1.523(3) yes
    C8 C11 . . 1.528(3) yes
    O2 H13 . . 0.79(3) no
    N2 H12 . . 0.85(2) no
    C2 H2 . . 0.950 no
    C3 H3 . . 0.950 no
    C4 H4 . . 0.950 no
    C5 H5 . . 0.950 no
    C6 H6 . . 1.000 no
    C7 H7 . . 1.000 no
    C10 H10A . . 0.980 no
    C10 H10B . . 0.980 no
    C10 H10C . . 0.980 no
    C11 H11A . . 0.980 no
    C11 H11B . . 0.980 no
    C11 H11C . . 0.980 no
loop_
    _geom_angle_atom_site_label_1
    _geom_angle_atom_site_label_2
    _geom_angle_atom_site_label_3
    _geom_angle_site_symmetry_1
    _geom_angle_site_symmetry_2
    _geom_angle_site_symmetry_3
    _geom_angle
    _geom_angle_publ_flag
    C6 S1 C8 . . . 93.90(8) yes
    C1 N1 C5 . . . 117.35(15) yes
    C6 N2 C7 . . . 109.13(14) yes
    N1 C1 C2 . . . 123.21(16) yes
    N1 C1 C6 . . . 116.48(15) yes
    C2 C1 C6 . . . 120.26(16) yes
    C1 C2 C3 . . . 118.48(18) yes
    C2 C3 C4 . . . 118.98(18) yes
    C3 C4 C5 . . . 118.37(18) yes
    N1 C5 C4 . . . 123.59(17) yes
    S1 C6 N2 . . . 107.54(12) yes
    S1 C6 C1 . . . 110.63(12) yes
    N2 C6 C1 . . . 111.90(15) yes
    N2 C7 C8 . . . 109.38(13) yes
    N2 C7 C9 . . . 109.66(14) yes
    C8 C7 C9 . . . 111.77(14) yes
    S1 C8 C7 . . . 102.22(12) yes
    S1 C8 C10 . . . 108.89(13) yes
    S1 C8 C11 . . . 110.30(13) yes
    C7 C8 C10 . . . 112.01(15) yes
    C7 C8 C11 . . . 112.32(15) yes
    C10 C8 C11 . . . 110.76(16) yes
    O1 C9 O2 . . . 125.42(18) yes
    O1 C9 C7 . . . 122.76(16) yes
    O2 C9 C7 . . . 111.80(16) yes
    C9 O2 H13 . . . 109(2) no
    C6 N2 H12 . . . 106.1(15) no
    C7 N2 H12 . . . 110.5(16) no
    C1 C2 H2 . . . 120.764 no
    C3 C2 H2 . . . 120.760 no
    C2 C3 H3 . . . 120.513 no
    C4 C3 H3 . . . 120.502 no
    C3 C4 H4 . . . 120.818 no
    C5 C4 H4 . . . 120.808 no
    N1 C5 H5 . . . 118.207 no
    C4 C5 H5 . . . 118.203 no
    S1 C6 H6 . . . 108.899 no
    N2 C6 H6 . . . 108.902 no
    C1 C6 H6 . . . 108.903 no
    N2 C7 H7 . . . 108.652 no
    C8 C7 H7 . . . 108.655 no
    C9 C7 H7 . . . 108.656 no
    C8 C10 H10A . . . 109.475 no
    C8 C10 H10B . . . 109.471 no
    C8 C10 H10C . . . 109.472 no
    H10A C10 H10B . . . 109.472 no
    H10A C10 H10C . . . 109.467 no
    H10B C10 H10C . . . 109.470 no
    C8 C11 H11A . . . 109.470 no
    C8 C11 H11B . . . 109.475 no
    C8 C11 H11C . . . 109.473 no
    H11A C11 H11B . . . 109.465 no
    H11A C11 H11C . . . 109.474 no
    H11B C11 H11C . . . 109.470 no
loop_
    _geom_hbond_atom_site_label_D
    _geom_hbond_atom_site_label_H
    _geom_hbond_atom_site_label_A
    _geom_hbond_site_symmetry_D
    _geom_hbond_site_symmetry_H
    _geom_hbond_site_symmetry_A
    _geom_hbond_distance_DH
    _geom_hbond_distance_HA
    _geom_hbond_distance_DA
    _geom_hbond_angle_DHA
    _geom_hbond_publ_flag
    O2 H13 N2 . . 2_566 0.79(3) 1.87(3) 2.654(2) 173(3) yes
    C3 H3 Cg . . 2_467 0.95 2.81 3.629(2) 145 yes
_iucr_refine_instructions_details
;
TITL payel12
CELL  0.71075 7.90630 11.30600 13.50440 90.000 90.000 90.000
ZERR  4 0.00390 0.00540 0.00690 0.000 0.000 0.000
LATT -1
SYMM .50+X, .50-Y,    -Z
SYMM    -X, .50+Y, .50-Z
SYMM .50-X,    -Y, .50+Z
SFAC C H N S O
UNIT 44 56 8 4 8
L.S. 5
FMAP 2
PLAN -20
WPDB -2
HTAB
LIST 4
TEMP -73.0
ACTA
TWIN
SIZE 0.250 0.250 0.250
WGHT    0.044800    0.138800
BASF   0.01056
FVAR       2.60075
S1    4    0.739165    0.551683    0.775956    11.00000    0.04404    0.03218 =
         0.02621    0.00796    0.00705    0.00658
O1    5    0.879462    0.831780    0.530565    11.00000    0.07038    0.03045 =
         0.04874    0.00824    0.01922   -0.00184
O2    5    0.928915    0.658199    0.456658    11.00000    0.05126    0.04324 =
         0.02823   -0.00456    0.01517   -0.01651
H13   2    0.991514    0.696346    0.424313    11.00000   -1.50000
N1    3    0.633251    0.851666    0.830518    11.00000    0.02808    0.02883 =
         0.02633    0.00082    0.00135   -0.00013
N2    3    0.653419    0.733272    0.657796    11.00000    0.03049    0.02963 =
         0.01826    0.00124   -0.00175    0.00363
H12   2    0.710553    0.789786    0.682021    11.00000   -1.50000
C1    1    0.549958    0.748796    0.829076    11.00000    0.02407    0.03142 =
         0.02139    0.00138   -0.00283    0.00257
C2    1    0.442062    0.712553    0.904570    11.00000    0.03356    0.03360 =
         0.03313    0.00123    0.00607   -0.00370
AFIX  43
H2    2    0.383443    0.639379    0.900328    11.00000   -1.20000
AFIX   0
C3    1    0.422036    0.785696    0.986170    11.00000    0.03913    0.04178 =
         0.02814    0.00320    0.01048    0.00343
AFIX  43
H3    2    0.350905    0.762787    1.039524    11.00000   -1.20000
AFIX   0
C4    1    0.507263    0.892577    0.988685    11.00000    0.04019    0.03436 =
         0.02587   -0.00199    0.00190    0.01060
AFIX  43
H4    2    0.495630    0.944564    1.043530    11.00000   -1.20000
AFIX   0
C5    1    0.609938    0.921897    0.909284    11.00000    0.03316    0.02741 =
         0.03178   -0.00017   -0.00014    0.00260
AFIX  43
H5    2    0.666952    0.995842    0.910743    11.00000   -1.20000
AFIX   0
C6    1    0.584151    0.668557    0.741951    11.00000    0.02621    0.03099 =
         0.02160    0.00099   -0.00100   -0.00170
AFIX  13
H6    2    0.475794    0.630082    0.721424    11.00000   -1.20000
AFIX   0
C7    1    0.762578    0.654114    0.600282    11.00000    0.02687    0.02731 =
         0.01840    0.00053   -0.00092   -0.00398
AFIX  13
H7    2    0.689719    0.596162    0.564090    11.00000   -1.20000
AFIX   0
C8    1    0.880863    0.584817    0.671858    11.00000    0.02890    0.02669 =
         0.02384    0.00131    0.00150   -0.00036
C9    1    0.862557    0.725562    0.524836    11.00000    0.03306    0.03326 =
         0.02217    0.00442   -0.00006   -0.00351
C10   1    0.941812    0.468955    0.626768    11.00000    0.04438    0.03237 =
         0.04020   -0.00159    0.00879    0.00655
AFIX  33
H10A  2    0.844181    0.422482    0.604738    11.00000   -1.20000
H10B  2    1.015258    0.485763    0.570030    11.00000   -1.20000
H10C  2    1.005221    0.424055    0.676518    11.00000   -1.20000
AFIX   0
C11   1    1.030384    0.659452    0.707004    11.00000    0.03653    0.04353 =
         0.04207    0.00196   -0.01321   -0.00560
AFIX  33
H11A  2    0.988532    0.733481    0.735720    11.00000   -1.20000
H11B  2    1.094239    0.615518    0.757160    11.00000   -1.20000
H11C  2    1.104277    0.677226    0.650672    11.00000   -1.20000
AFIX   0
HKLF 4
REM  payel12
REM R1 =  0.0281 for    2711 Fo > 4sig(Fo)  and  0.0290 for all    2767 data
REM    152 parameters refined using      0 restraints
END
WGHT      0.0448      0.1387
REM Instructions for potential hydrogen bonds
EQIV $1 x+1/2, -y+3/2, -z+1
HTAB O2 N2_$1
HTAB N2 N1
EQIV $2 -x+3/2, -y+2, z+1/2
HTAB C5 O1_$2
HTAB C10 O2
REM Highest difference peak  0.229,  deepest hole -0.182,  1-sigma level  0.037
Q1    1   0.8187  0.5632  0.7222  11.00000  0.05    0.23
Q2    1   0.8071  0.6873  0.5611  11.00000  0.05    0.21
Q3    1   0.9151  0.7158  0.7657  11.00000  0.05    0.20
Q4    1   0.8230  0.6202  0.6319  11.00000  0.05    0.19
Q5    1   0.5546  0.7174  0.7824  11.00000  0.05    0.18
Q6    1   0.5976  0.7950  0.8376  11.00000  0.05    0.17
Q7    1   0.6623  0.6175  0.7623  11.00000  0.05    0.16
Q8    1   0.4842  0.7349  0.8611  11.00000  0.05    0.16
Q9    1   0.8093  0.6098  0.7853  11.00000  0.05    0.16
Q10   1   1.0871  0.7407  0.3811  11.00000  0.05    0.16
Q11   1   0.6774  0.5143  0.7262  11.00000  0.05    0.16
Q12   1   0.6706  0.8786  0.8778  11.00000  0.05    0.16
Q13   1   0.6977  0.6955  0.6210  11.00000  0.05    0.16
Q14   1   0.9093  0.5358  0.6422  11.00000  0.05    0.15
Q15   1   0.5644  0.8986  0.9533  11.00000  0.05    0.15
Q16   1   0.7217  0.5035  0.8142  11.00000  0.05    0.15
Q17   1   0.8083  0.5215  0.8256  11.00000  0.05    0.14
Q18   1   0.4639  0.8425  0.9868  11.00000  0.05    0.14
Q19   1   0.8243  0.7932  0.4996  11.00000  0.05    0.13
Q20   1   0.6870  0.8764  0.7871  11.00000  0.05    0.13
;
