# Supplementary material for: Crystal structure of (2S,4S)-5,5-dimethyl-2-(pyridin-2-yl)-1,3-thia­zolidine-4-carb­oxy­lic acid
Source: Acta Crystallogr Sect E Struct Rep Online. 2014 Nov 15;70(Pt 12):o1264. doi: 10.1107/S1600536814024854 (PMC4257406; doi:10.1107/S1600536814024854)
Supplement: Supplementary file 2 [file e-70-o1264-Isup2.hkl]

#
# h,k,l, Fc-squared, Fo-squared, sigma(Fo-squared), status flag
#
data_I
_shelx_title ' payel12'
_shelx_refln_list_code          4
_shelx_F_calc_maximum      100.60
_exptl_crystal_F_000       504.00
_reflns_d_resolution_high  0.7700

loop_
 _space_group_symop_operation_xyz
 'x, y, z'
 'x+1/2, -y+1/2, -z'
 '-x, y+1/2, -z+1/2'
 '-x+1/2, -y, z+1/2'

_cell_length_a     7.9063
_cell_length_b    11.3060
_cell_length_c    13.5044
_cell_angle_alpha  90.000
_cell_angle_beta   90.000
_cell_angle_gamma  90.000

_shelx_F_squared_multiplier     1.000

loop_
 _refln_index_h
 _refln_index_k
 _refln_index_l
 _refln_F_squared_calc
 _refln_F_squared_meas
 _refln_F_squared_sigma
 _refln_observed_status
   2   0   0       2206.83       2282.84        41.48 o
   4   0   0        146.60        169.32         1.57 o
   6   0   0       1065.05       1097.81        21.60 o
   8   0   0        256.35        240.05         9.10 o
  10   0   0        153.90        143.01         3.74 o
   1   1   0       4304.22       3979.17        75.25 o
   2   1   0         99.85        109.55         0.86 o
   3   1   0       1479.51       1559.15        16.24 o
   4   1   0        194.51        161.69         1.17 o
   5   1   0       1366.72       1341.78        20.36 o
   6   1   0         25.38         24.31         0.86 o
   7   1   0        215.79        204.04         2.24 o
   8   1   0         65.14         67.55         1.39 o
   9   1   0          5.22          8.39         0.92 o
  10   1   0          3.06          4.87         1.07 o
   0   2   0       5176.68       5100.98       167.01 o
   1   2   0       3412.44       3406.09        58.19 o
   2   2   0       2644.19       2786.30        42.10 o
   3   2   0         91.64         76.60         0.76 o
   4   2   0       1778.68       1817.00        31.56 o
   5   2   0         18.57         17.23         0.47 o
   6   2   0         86.78         82.16         0.99 o
   7   2   0        123.83        116.40         1.45 o
   8   2   0        144.03        145.26         2.51 o
   9   2   0         39.26         35.66         1.36 o
  10   2   0         24.94         20.37         1.49 o
   1   3   0        430.44        447.61         4.61 o
   2   3   0        565.06        538.07         3.00 o
   3   3   0         22.99         21.45         0.45 o
   4   3   0         49.90         50.85         0.54 o
   5   3   0          2.49          3.42         0.38 o
   6   3   0          8.55          8.04         0.59 o
   7   3   0          2.76          2.60         0.63 o
   8   3   0         66.02         66.17         2.04 o
   9   3   0        113.15        113.33         2.22 o
  10   3   0          5.49          6.17         2.05 o
   0   4   0        115.84        142.14         1.16 o
   1   4   0          0.23          4.20         0.21 o
   2   4   0        137.14         97.86         0.80 o
   3   4   0         49.04         49.32         0.58 o
   4   4   0         20.54         23.50         0.57 o
   5   4   0        329.39        312.91         2.84 o
   6   4   0          0.54          0.46         0.48 o
   7   4   0        109.08        112.05         2.17 o
   8   4   0        126.48        114.47         1.79 o
   9   4   0          0.03          1.63         0.95 o
   1   5   0         64.68         67.49         1.43 o
   2   5   0        299.53        273.97         1.85 o
   3   5   0        221.39        248.46         1.53 o
   4   5   0          4.84          3.56         0.29 o
   5   5   0          0.05          1.46         0.47 o
   6   5   0        259.12        263.06         2.73 o
   7   5   0          1.76          3.36         0.63 o
   8   5   0         31.31         31.25         1.28 o
   9   5   0          4.90          5.79         1.03 o
   0   6   0          2.55          6.70         0.69 o
   1   6   0        663.36        729.99         6.57 o
   2   6   0        157.27        116.62         0.61 o
   3   6   0          6.93         10.79         0.37 o
   4   6   0          9.34          7.15         0.33 o
   5   6   0        120.25        118.53         2.53 o
   6   6   0         41.93         42.36         0.95 o
   7   6   0         38.22         40.60         1.17 o
   8   6   0         28.30         25.04         1.30 o
   9   6   0          0.87          1.59         1.47 o
   1   7   0        907.21        959.27         8.31 o
   2   7   0         16.52         19.31         1.21 o
   3   7   0         22.65         21.12         0.56 o
   4   7   0          7.89          9.24         0.72 o
   5   7   0        166.09        171.74         1.63 o
   6   7   0         12.70         13.84         0.60 o
   7   7   0         44.68         46.42         1.44 o
   8   7   0         37.95         41.16         1.99 o
   9   7   0        101.76        100.42         3.85 o
   0   8   0        413.19        395.73         5.98 o
   1   8   0        123.21        118.48         1.32 o
   2   8   0        352.53        352.56         4.01 o
   3   8   0         39.86         41.37         1.17 o
   4   8   0         42.35         41.85         2.61 o
   5   8   0         64.15         61.27         2.36 o
   6   8   0        406.03        394.05         6.02 o
   7   8   0          5.17          5.54         0.98 o
   8   8   0         48.48         49.71         2.24 o
   1   9   0        153.63        140.74         1.68 o
   2   9   0        234.20        231.09         2.58 o
   3   9   0        549.34        540.48         8.66 o
   4   9   0         18.87         13.86         1.31 o
   5   9   0        933.36        902.97        16.52 o
   6   9   0          6.42          9.65         1.13 o
   7   9   0         78.58         75.82         1.97 o
   8   9   0         12.31         15.09         2.20 o
   0  10   0       1329.78       1179.69        39.09 o
   1  10   0         26.45         27.19         1.29 o
   2  10   0        359.12        330.47         4.39 o
   3  10   0          0.28          1.94         0.81 o
   4  10   0        121.18        122.00         3.67 o
   5  10   0          0.45          3.73         1.42 o
   6  10   0        140.73        145.35         3.20 o
   7  10   0          3.13          5.11         1.57 o
   1  11   0        410.57        393.06         8.07 o
   2  11   0         39.06         37.56         1.89 o
   3  11   0        105.99         96.17         3.19 o
   4  11   0         27.90         25.60         1.16 o
   5  11   0         58.34         62.33         3.12 o
   6  11   0          0.31          2.80         1.21 o
   0  12   0         61.90         52.88         4.16 o
   1  12   0         36.14         32.89         1.98 o
   2  12   0         82.58         84.76         2.91 o
   3  12   0          6.67          7.78         1.42 o
   4  12   0        209.70        198.21         6.95 o
   5  12   0         33.37         44.96         4.24 o
   1  13   0          0.43          2.02         1.48 o
   2  13   0          6.41          4.62         2.39 o
   3  13   0          1.06          2.56         2.38 o
   4  13   0         98.91        111.80         7.41 o
   0  14   0          1.72          4.36         2.40 o
   1  14   0         11.01         13.00         2.93 o
   2  14   0          7.49         11.01         2.21 o
   3  14   0          3.02          6.44         2.16 o
   2   0   1       4720.14       4721.80       105.84 o
   3   0   1        962.78        963.48         7.48 o
   4   0   1         84.52         75.72         0.79 o
   5   0   1         20.84         22.10         0.71 o
   6   0   1        132.39        126.38         1.22 o
   7   0   1         83.19         77.42         2.09 o
   8   0   1          6.92          9.17         0.69 o
   9   0   1          1.65          3.04         0.88 o
  10   0   1         75.08         68.18         1.79 o
 -10   1   1          4.07          5.57         1.31 o
  -9   1   1         47.65         41.27         1.17 o
  -8   1   1         69.79         63.50         1.23 o
  -7   1   1        255.95        251.78         3.08 o
  -6   1   1        237.52        236.22         2.49 o
  -5   1   1         60.46         58.43         0.85 o
  -4   1   1        358.46        385.39         3.80 o
  -3   1   1         80.25         81.41         0.39 o
  -2   1   1       1664.59       1815.96        20.23 o
  -1   1   1       5816.62       5733.58       145.47 o
   1   1   1       5819.08       5658.51       143.42 o
   2   1   1       1670.55       1840.95        20.43 o
   3   1   1         84.67         84.65         0.92 o
   4   1   1        352.32        376.03         2.73 o
   5   1   1         59.91         58.40         0.59 o
   6   1   1        236.88        229.08         2.09 o
   7   1   1        254.07        247.93         3.82 o
   8   1   1         72.54         66.45         1.19 o
   9   1   1         48.54         46.09         1.97 o
  10   1   1          4.61          4.02         1.07 o
 -10   2   1         18.04         16.02         1.30 o
  -9   2   1        129.79        128.97         2.39 o
  -8   2   1         28.90         27.58         0.82 o
  -7   2   1         14.68         13.08         0.61 o
  -6   2   1        291.48        259.32         3.23 o
  -5   2   1        219.32        228.92         3.30 o
  -4   2   1        932.64        964.73        11.44 o
  -3   2   1        189.52        195.02         1.97 o
  -2   2   1        532.89        533.18         3.85 o
  -1   2   1       3486.10       3434.31        59.27 o
   0   2   1       4028.50       3897.75        73.52 o
   1   2   1       3479.27       3421.29        59.09 o
   2   2   1        518.99        523.03         3.91 o
   3   2   1        186.41        185.83         1.85 o
   4   2   1        942.10        972.30        10.22 o
   5   2   1        221.86        226.90         1.84 o
   6   2   1        288.55        259.54         2.64 o
   7   2   1         16.12         15.01         0.84 o
   8   2   1         28.44         27.63         0.80 o
   9   2   1        131.33        130.83         2.13 o
  10   2   1         18.80         17.57         1.98 o
 -10   3   1         38.85         38.81         2.03 o
  -9   3   1         23.40         25.00         1.00 o
  -8   3   1        151.25        143.34         3.41 o
  -7   3   1        566.99        525.19         6.36 o
  -6   3   1        144.16        142.46         1.39 o
  -5   3   1        171.66        157.24         1.45 o
  -4   3   1        669.29        694.58         7.14 o
  -3   3   1        903.73        937.88        11.10 o
  -2   3   1        228.19        215.37         1.41 o
  -1   3   1       1429.19       1540.78        17.47 o
   0   3   1        955.80        939.59         6.61 o
   1   3   1       1418.76       1490.17        17.60 o
   2   3   1        223.90        214.18         0.87 o
   3   3   1        892.77        915.16         8.23 o
   4   3   1        675.01        701.86         6.27 o
   5   3   1        175.35        160.05         1.41 o
   6   3   1        147.07        149.16         1.66 o
   7   3   1        571.70        531.71         6.25 o
   8   3   1        148.76        143.92         1.89 o
   9   3   1         22.96         24.73         1.38 o
  10   3   1         39.42         35.43         1.52 o
  -9   4   1         11.04          8.77         1.32 o
  -8   4   1        183.79        178.62         3.63 o
  -7   4   1         16.82         19.47         1.07 o
  -6   4   1        125.65        114.14         1.64 o
  -5   4   1        244.38        231.66         1.96 o
  -4   4   1        250.50        246.12         1.76 o
  -3   4   1        146.83        168.52         0.98 o
  -2   4   1       3505.01       3719.46        76.74 o
  -1   4   1        160.15        170.56         1.23 o
   0   4   1         92.60         82.56         0.53 o
   1   4   1        162.24        171.87         1.26 o
   2   4   1       3546.78       3776.60        77.83 o
   3   4   1        145.97        165.17         1.83 o
   4   4   1        242.90        234.26         2.15 o
   5   4   1        244.25        232.23         2.35 o
   6   4   1        123.08        112.23         1.57 o
   7   4   1         17.59         20.23         1.03 o
   8   4   1        186.10        180.65         2.62 o
   9   4   1         10.58         13.17         1.98 o
  -9   5   1         86.14         86.48         2.14 o
  -8   5   1         32.04         28.99         0.99 o
  -7   5   1          4.59          4.61         0.66 o
  -6   5   1        519.61        512.62         7.12 o
  -5   5   1        386.08        379.54         3.60 o
  -4   5   1        106.71        116.11         1.01 o
  -3   5   1        662.72        653.70         5.63 o
  -2   5   1        606.01        663.77         5.97 o
  -1   5   1       1496.59       1493.56        19.05 o
   0   5   1       2915.84       3113.03        55.73 o
   1   5   1       1467.18       1433.83        16.98 o
   2   5   1        611.03        677.06         6.66 o
   3   5   1        683.77        665.08         5.65 o
   4   5   1        106.14        115.02         0.99 o
   5   5   1        379.72        374.96         3.70 o
   6   5   1        516.98        505.75         5.66 o
   7   5   1          5.59          6.80         0.63 o
   8   5   1         32.50         32.00         1.14 o
   9   5   1         85.75         86.12         1.76 o
  -9   6   1         18.35         18.02         2.44 o
  -8   6   1         72.52         73.62         1.37 o
  -7   6   1         12.65         12.79         0.79 o
  -6   6   1         67.16         68.31         1.71 o
  -5   6   1        297.96        289.78         5.97 o
  -4   6   1        115.25        105.37         0.72 o
  -3   6   1         74.22         89.62         1.45 o
  -2   6   1       1009.65        961.90        11.83 o
  -1   6   1         96.44        104.42         2.09 o
   0   6   1       1161.74       1192.99        12.15 o
   1   6   1         95.62        103.46         1.49 o
   2   6   1        991.87        976.81        10.15 o
   3   6   1         75.82         93.01         1.66 o
   4   6   1        114.62        104.45         0.74 o
   5   6   1        296.63        296.84         3.20 o
   6   6   1         66.32         68.11         1.23 o
   7   6   1         12.58         12.15         0.71 o
   8   6   1         71.43         74.47         1.44 o
   9   6   1         18.54         16.31         1.49 o
  -9   7   1          0.28          2.77         1.92 o
  -8   7   1          3.54          2.10         1.32 o
  -7   7   1        269.69        272.99         6.46 o
  -6   7   1          6.49          6.64         0.67 o
  -5   7   1         88.43         87.99         1.02 o
  -4   7   1        238.27        230.07         3.55 o
  -3   7   1        760.97        732.75         6.64 o
  -2   7   1        173.39        178.58         4.80 o
  -1   7   1        236.03        226.48         1.86 o
   0   7   1        250.52        294.30         3.21 o
   1   7   1        231.51        222.68         1.45 o
   2   7   1        175.15        178.38         1.72 o
   3   7   1        767.03        754.40         6.99 o
   4   7   1        235.64        222.85         1.56 o
   5   7   1         88.43         87.39         1.13 o
   6   7   1          6.15          6.57         0.56 o
   7   7   1        266.02        266.53         6.86 o
   8   7   1          3.41          3.76         1.37 o
   9   7   1          0.33          1.50         1.64 o
  -8   8   1         12.71         16.66         2.56 o
  -7   8   1         55.08         57.81         1.79 o
  -6   8   1        140.50        139.15         2.56 o
  -5   8   1         62.21         59.48         1.40 o
  -4   8   1        516.30        502.75         6.71 o
  -3   8   1        107.78        110.98         1.05 o
  -2   8   1        199.25        193.22         2.27 o
  -1   8   1         94.86         94.17         0.97 o
   0   8   1          0.84          0.35         0.17 o
   1   8   1         95.86         93.95         1.60 o
   2   8   1        203.14        204.98         3.71 o
   3   8   1        106.21        106.49         1.86 o
   4   8   1        517.41        497.70         8.60 o
   5   8   1         60.51         57.32         0.96 o
   6   8   1        137.90        136.63         2.42 o
   7   8   1         54.28         56.36         1.69 o
   8   8   1         13.24         18.60         2.00 o
  -8   9   1         26.48         30.40         2.07 o
  -7   9   1         25.57         26.91         1.72 o
  -6   9   1         72.43         75.89         3.49 o
  -5   9   1         39.13         38.02         1.08 o
  -4   9   1         46.03         43.26         1.11 o
  -3   9   1        146.31        142.33         2.59 o
  -2   9   1         23.35         25.51         0.79 o
  -1   9   1         63.85         52.14         1.05 o
   0   9   1         28.02         23.45         0.28 o
   1   9   1         64.49         52.35         0.56 o
   2   9   1         23.13         27.16         1.02 o
   3   9   1        144.38        139.38         1.97 o
   4   9   1         45.61         44.02         1.31 o
   5   9   1         39.86         39.33         1.20 o
   6   9   1         71.91         72.95         2.19 o
   7   9   1         26.03         24.00         1.37 o
   8   9   1         26.44         30.78         2.13 o
  -7  10   1          7.76          8.01         2.08 o
  -6  10   1         49.79         46.61         1.62 o
  -5  10   1         49.41         49.87         1.60 o
  -4  10   1         57.25         51.70         1.25 o
  -3  10   1        101.21         97.79         3.18 o
  -2  10   1         99.42         88.48         1.47 o
  -1  10   1         50.76         46.19         1.31 o
   0  10   1         16.71         14.47         0.54 o
   1  10   1         50.92         46.57         1.10 o
   2  10   1         98.24         83.87         1.94 o
   3  10   1        100.92         95.16         2.75 o
   4  10   1         58.08         53.26         1.32 o
   5  10   1         51.27         53.36         1.64 o
   6  10   1         49.52         44.10         1.99 o
   7  10   1          8.50          8.71         1.36 o
  -6  11   1          7.32         10.22         1.52 o
  -5  11   1         37.50         37.64         1.44 o
  -4  11   1         53.89         53.32         2.23 o
  -3  11   1         10.32         11.54         1.14 o
  -2  11   1         60.77         62.78         1.55 o
  -1  11   1        339.03        310.54         5.59 o
   0  11   1        265.30        251.71         4.50 o
   1  11   1        337.00        307.90         6.21 o
   2  11   1         59.97         59.67         2.24 o
   3  11   1         10.52          9.36         1.14 o
   4  11   1         55.24         58.04         4.01 o
   5  11   1         37.56         34.34         1.62 o
   6  11   1          8.07         12.47         1.57 o
  -5  12   1         43.27         42.61         3.42 o
  -4  12   1        172.15        167.44         8.65 o
  -3  12   1         29.84         29.24         1.81 o
  -2  12   1        210.83        207.55         4.99 o
  -1  12   1         54.63         50.26         2.32 o
   0  12   1        161.42        164.82         4.10 o
   1  12   1         54.87         51.84         2.26 o
   2  12   1        217.54        208.94         5.41 o
   3  12   1         29.25         27.20         1.67 o
   4  12   1        169.12        160.45         4.72 o
   5  12   1         43.13         43.37         1.96 o
  -4  13   1         36.37         43.71         2.34 o
  -3  13   1        199.93        201.04         4.86 o
  -2  13   1         10.24         13.65         2.55 o
  -1  13   1         42.35         49.24         2.12 o
   0  13   1         53.36         52.96         3.41 o
   1  13   1         42.85         43.42         4.04 o
   2  13   1         10.36          9.98         1.96 o
   3  13   1        197.93        192.37         5.19 o
   4  13   1         37.33         40.01         2.22 o
  -3  14   1          0.04          0.60         2.06 o
  -2  14   1         61.54         63.86         3.24 o
  -1  14   1         49.15         48.86         2.95 o
   0  14   1         11.29         13.94         1.86 o
   1  14   1         48.91         48.30         3.73 o
   2  14   1         61.08         62.76         3.34 o
   3  14   1          0.05          1.33         1.69 o
   0   0   2         18.39         26.17         0.14 o
   1   0   2        466.01        496.02         4.14 o
   2   0   2       2837.43       3014.99        48.41 o
   3   0   2          1.67          3.21         0.14 o
   4   0   2       1161.12       1104.34        12.32 o
   5   0   2         68.38         64.16         0.87 o
   6   0   2        160.78        152.46         1.32 o
   7   0   2          2.92          3.98         0.63 o
   8   0   2         45.84         40.54         1.36 o
   9   0   2          2.44          3.70         0.77 o
  10   0   2         32.46         33.24         1.65 o
 -10   1   2          0.76          1.78         1.31 o
  -9   1   2         31.88         31.99         1.46 o
  -8   1   2         13.71         14.22         0.76 o
  -7   1   2        288.98        279.37         2.83 o
  -6   1   2         13.91         14.74         0.51 o
  -5   1   2        270.71        242.44         4.49 o
  -4   1   2       1030.13       1083.65        12.22 o
  -3   1   2        759.55        779.31         5.75 o
  -2   1   2      10120.31       9969.39       409.29 o
  -1   1   2       5008.86       4951.13       134.04 o
   0   1   2       4031.15       3881.48        73.46 o
   1   1   2       5087.17       5019.87       116.97 o
   2   1   2      10072.40       9922.85       407.75 o
   3   1   2        753.19        760.27         5.96 o
   4   1   2       1042.84       1087.29        12.24 o
   5   1   2        260.21        239.27         2.50 o
   6   1   2         13.71         14.90         0.49 o
   7   1   2        291.00        277.57         3.02 o
   8   1   2         13.25         13.35         0.68 o
   9   1   2         33.08         31.19         1.61 o
  10   1   2          0.88          1.27         1.21 o
 -10   2   2         15.21         17.54         1.34 o
  -9   2   2         12.03         12.99         0.90 o
  -8   2   2         91.76         88.84         2.24 o
  -7   2   2        205.15        189.08         2.78 o
  -6   2   2        403.12        374.86         3.56 o
  -5   2   2         82.93         82.88         1.06 o
  -4   2   2        338.19        335.95         2.59 o
  -3   2   2        756.52        817.37        10.57 o
  -2   2   2       3710.93       3941.25        77.90 o
  -1   2   2       1644.29       1684.59        20.63 o
   0   2   2       3120.42       3139.40        54.77 o
   1   2   2       1635.66       1679.81        15.57 o
   2   2   2       3652.42       3903.84        77.40 o
   3   2   2        767.07        819.04        12.24 o
   4   2   2        356.44        352.52         4.89 o
   5   2   2         79.79         80.41         0.98 o
   6   2   2        404.86        377.50         5.50 o
   7   2   2        204.53        192.92         3.33 o
   8   2   2         93.36         94.53         1.40 o
   9   2   2         12.09         12.84         1.04 o
  10   2   2         15.48         15.73         1.17 o
  -9   3   2        154.36        154.83         3.30 o
  -8   3   2        174.52        173.65         2.85 o
  -7   3   2        138.98        134.75         1.65 o
  -6   3   2         96.06         81.16         1.69 o
  -5   3   2        431.90        426.90         3.75 o
  -4   3   2        200.89        198.78         3.09 o
  -3   3   2       1426.83       1554.90        21.15 o
  -2   3   2       2756.15       3053.30        51.18 o
  -1   3   2       1194.96       1207.39        12.15 o
   0   3   2         59.55         61.82         0.54 o
   1   3   2       1191.06       1194.15         9.03 o
   2   3   2       2773.80       3098.32        51.63 o
   3   3   2       1453.97       1557.02        19.33 o
   4   3   2        199.89        199.52         1.33 o
   5   3   2        427.19        429.34         4.06 o
   6   3   2         93.89         82.20         1.01 o
   7   3   2        134.43        134.80         1.49 o
   8   3   2        177.05        172.06         2.36 o
   9   3   2        155.97        154.38         3.23 o
  -9   4   2         32.97         32.91         1.65 o
  -8   4   2          8.63          9.18         0.86 o
  -7   4   2         35.31         32.29         0.84 o
  -6   4   2          7.38          9.83         0.54 o
  -5   4   2        404.74        384.37         3.78 o
  -4   4   2        421.46        437.55         3.70 o
  -3   4   2        593.64        629.53         5.16 o
  -2   4   2        477.76        478.94         3.52 o
  -1   4   2         89.00         94.02         1.23 o
   0   4   2        142.13        145.46         1.33 o
   1   4   2         88.09         93.20         1.13 o
   2   4   2        485.36        495.75         2.93 o
   3   4   2        601.09        640.74         4.76 o
   4   4   2        418.57        431.43         3.45 o
   5   4   2        406.29        397.58         3.96 o
   6   4   2          6.74          8.40         0.62 o
   7   4   2         37.05         33.31         1.11 o
   8   4   2          8.26         10.33         0.79 o
   9   4   2         32.69         33.96         1.39 o
  -9   5   2          6.58          8.92         1.47 o
  -8   5   2          1.95          3.33         1.08 o
  -7   5   2         81.51         73.79         1.56 o
  -6   5   2         90.47         83.05         1.82 o
  -5   5   2         30.42         26.18         0.53 o
  -4   5   2        420.35        399.46         7.45 o
  -3   5   2        200.25        226.38         2.43 o
  -2   5   2        482.57        528.56         6.53 o
  -1   5   2         69.20         74.18         0.69 o
   0   5   2        194.65        215.15         0.95 o
   1   5   2         69.69         76.45         0.87 o
   2   5   2        480.12        535.74         3.48 o
   3   5   2        201.09        228.31         2.68 o
   4   5   2        418.74        402.37         3.17 o
   5   5   2         31.03         28.83         0.73 o
   6   5   2         92.34         88.61         1.18 o
   7   5   2         81.44         74.55         1.24 o
   8   5   2          2.44          3.75         1.12 o
   9   5   2          6.77          7.90         1.14 o
  -9   6   2          8.28         10.54         1.93 o
  -8   6   2          3.16          3.25         1.50 o
  -7   6   2         30.71         32.21         1.06 o
  -6   6   2        101.03         87.72         1.16 o
  -5   6   2        337.34        338.96         3.41 o
  -4   6   2         62.96         64.24         2.32 o
  -3   6   2        544.84        540.62         5.27 o
  -2   6   2        276.03        267.51         4.01 o
  -1   6   2         62.52         63.09         0.51 o
   0   6   2        231.10        244.84         2.03 o
   1   6   2         64.23         65.20         0.78 o
   2   6   2        279.60        277.09         2.08 o
   3   6   2        545.72        551.25         4.43 o
   4   6   2         60.38         61.70         0.93 o
   5   6   2        330.42        330.03         3.75 o
   6   6   2        103.46         91.36         1.12 o
   7   6   2         29.77         28.83         1.34 o
   8   6   2          2.99          3.54         0.88 o
   9   6   2          8.65         11.23         1.66 o
  -8   7   2         64.54         67.91         2.26 o
  -7   7   2         33.93         32.17         1.68 o
  -6   7   2         37.18         38.27         0.96 o
  -5   7   2        265.22        246.46         3.09 o
  -4   7   2        464.53        460.72         6.68 o
  -3   7   2        261.78        256.52         2.98 o
  -2   7   2        421.70        417.08         3.81 o
  -1   7   2        466.37        482.10         4.96 o
   0   7   2         25.55         31.52         0.38 o
   1   7   2        475.91        499.59         4.21 o
   2   7   2        426.43        432.25         5.18 o
   3   7   2        253.82        252.38         2.44 o
   4   7   2        457.70        446.42         5.46 o
   5   7   2        262.32        244.35         2.49 o
   6   7   2         36.47         39.41         1.32 o
   7   7   2         36.10         34.58         1.26 o
   8   7   2         65.81         67.74         2.67 o
  -8   8   2         54.87         55.30         3.79 o
  -7   8   2        220.57        216.51        10.58 o
  -6   8   2         73.93         73.71         1.39 o
  -5   8   2          5.58          5.44         0.79 o
  -4   8   2        471.40        426.82         9.41 o
  -3   8   2        110.97        100.03         1.08 o
  -2   8   2        391.78        376.74        12.71 o
  -1   8   2        170.76        162.53         1.61 o
   0   8   2        192.38        172.22         1.85 o
   1   8   2        166.23        163.10         1.94 o
   2   8   2        402.15        374.22         3.99 o
   3   8   2        108.78         97.38         1.59 o
   4   8   2        465.26        440.59         4.89 o
   5   8   2          6.46          8.80         0.65 o
   6   8   2         71.57         72.51         1.75 o
   7   8   2        221.90        229.17         5.20 o
   8   8   2         54.42         54.45         1.97 o
  -8   9   2          4.95          8.29         1.66 o
  -7   9   2        171.81        179.93         4.64 o
  -6   9   2          4.32          6.16         1.68 o
  -5   9   2         84.95         74.68         2.63 o
  -4   9   2          4.88          6.14         0.76 o
  -3   9   2         86.73         90.04         1.42 o
  -2   9   2        205.45        196.06         2.22 o
  -1   9   2        670.05        644.97        12.91 o
   0   9   2         28.13         27.83         0.61 o
   1   9   2        678.88        622.84         7.11 o
   2   9   2        209.42        195.94         1.71 o
   3   9   2         87.75         92.95         0.96 o
   4   9   2          5.32          6.93         0.83 o
   5   9   2         80.12         73.36         1.87 o
   6   9   2          4.93          8.73         1.61 o
   7   9   2        172.01        177.70         3.64 o
   8   9   2          4.55          6.94         1.46 o
  -7  10   2         43.43         41.80         2.08 o
  -6  10   2         35.94         37.11         2.23 o
  -5  10   2         34.20         33.00         1.08 o
  -4  10   2        219.90        219.95         3.81 o
  -3  10   2         74.24         69.84         1.53 o
  -2  10   2         54.50         55.37         1.22 o
  -1  10   2         87.03         82.31         1.54 o
   0  10   2        671.01        640.46         8.68 o
   1  10   2         89.41         83.01         1.88 o
   2  10   2         56.30         55.39         1.40 o
   3  10   2         76.32         72.58         1.61 o
   4  10   2        219.78        217.16         4.22 o
   5  10   2         34.60         32.85         1.75 o
   6  10   2         37.27         35.35         1.50 o
   7  10   2         42.42         42.05         2.43 o
  -6  11   2         23.96         23.22         1.71 o
  -5  11   2         90.09         91.21         4.58 o
  -4  11   2         34.65         37.47         1.38 o
  -3  11   2        430.91        443.23         8.03 o
  -2  11   2         67.25         66.19         3.16 o
  -1  11   2         71.93         66.98         1.96 o
   0  11   2          1.04          2.79         1.36 o
   1  11   2         78.10         76.82         2.45 o
   2  11   2         65.23         61.94         2.73 o
   3  11   2        432.06        431.18         7.29 o
   4  11   2         35.43         38.30         1.52 o
   5  11   2         88.96         94.91         6.23 o
   6  11   2         23.63         26.67         1.75 o
  -5  12   2         26.36         26.04         1.90 o
  -4  12   2         27.97         33.94         4.42 o
  -3  12   2        161.18        161.97         5.43 o
  -2  12   2        250.53        241.63         5.71 o
  -1  12   2          6.75          6.46         1.64 o
   0  12   2         12.41         15.70         1.48 o
   1  12   2          6.64          7.49         2.10 o
   2  12   2        247.43        233.62         9.14 o
   3  12   2        160.74        154.25         3.36 o
   4  12   2         27.56         30.25         1.48 o
   5  12   2         26.28         27.02         2.02 o
  -4  13   2         24.87         26.94         4.61 o
  -3  13   2         19.44         19.84         1.93 o
  -2  13   2         40.44         45.22         3.38 o
  -1  13   2         36.44         37.78         2.03 o
   0  13   2        134.29        121.89         4.89 o
   1  13   2         36.72         38.94         2.00 o
   2  13   2         40.71         41.81         2.13 o
   3  13   2         19.62         20.66         2.28 o
   4  13   2         24.29         19.84         2.43 o
  -2  14   2         19.44         18.34         2.53 o
  -1  14   2          0.51          1.94         2.06 o
   0  14   2         16.73         19.57         2.32 o
   1  14   2          0.49          1.57         1.68 o
   2  14   2         19.88         20.82         3.19 o
   1   0   3        533.96        589.21         3.28 o
   2   0   3         14.32         18.02         0.24 o
   3   0   3        494.94        525.54         5.16 o
   4   0   3         77.02         90.95         1.18 o
   5   0   3         62.74         67.47         0.74 o
   6   0   3         19.78         22.33         0.79 o
   7   0   3         54.32         48.35         0.88 o
   8   0   3         73.87         78.46         1.23 o
   9   0   3         38.66         39.44         2.31 o
  10   0   3          7.41         10.48         2.00 o
 -10   1   3         45.91         44.19         1.86 o
  -9   1   3         74.84         75.66         2.82 o
  -8   1   3         50.90         46.72         1.10 o
  -7   1   3          4.20          5.12         0.89 o
  -6   1   3        147.20        144.94         1.42 o
  -5   1   3        440.28        443.36         5.92 o
  -4   1   3        178.62        193.70         1.55 o
  -3   1   3        437.99        485.57         7.35 o
  -2   1   3        680.90        712.75         6.58 o
  -1   1   3       1382.63       1464.96        14.94 o
   0   1   3        342.77        372.85         1.66 o
   1   1   3       1364.44       1441.58        15.04 o
   2   1   3        687.05        700.93         5.40 o
   3   1   3        440.59        487.30         3.21 o
   4   1   3        183.41        196.98         1.71 o
   5   1   3        440.87        447.73         5.43 o
   6   1   3        145.59        145.08         1.42 o
   7   1   3          3.84          6.14         0.74 o
   8   1   3         51.64         50.12         1.49 o
   9   1   3         73.36         72.53         1.82 o
  10   1   3         44.93         40.32         1.92 o
 -10   2   3         15.90         17.18         1.80 o
  -9   2   3          5.87          7.11         1.17 o
  -8   2   3         13.05         11.36         0.91 o
  -7   2   3        179.52        169.85         3.52 o
  -6   2   3        294.66        287.85         2.55 o
  -5   2   3        904.69        861.08        13.55 o
  -4   2   3        182.28        209.99         2.84 o
  -3   2   3        756.47        834.46         9.49 o
  -2   2   3       1928.66       2120.72        30.76 o
  -1   2   3        734.69        855.25         6.17 o
   0   2   3       6339.49       6278.23       178.59 o
   1   2   3        745.79        866.72         5.94 o
   2   2   3       1893.33       2069.45        23.52 o
   3   2   3        742.64        830.17         6.99 o
   4   2   3        172.90        194.32         1.25 o
   5   2   3        900.39        874.64         9.72 o
   6   2   3        301.43        294.56         2.81 o
   7   2   3        184.81        176.67         2.09 o
   8   2   3         14.04         13.09         1.11 o
   9   2   3          5.59          6.02         0.78 o
  10   2   3         15.14         15.83         1.54 o
  -9   3   3         40.25         38.59         1.44 o
  -8   3   3          6.97          8.66         0.67 o
  -7   3   3         38.30         32.05         0.98 o
  -6   3   3         59.53         64.56         1.62 o
  -5   3   3         71.72         65.35         0.83 o
  -4   3   3         15.27         13.47         0.39 o
  -3   3   3       1170.03       1196.83        15.16 o
  -2   3   3       1234.87       1327.67        19.03 o
  -1   3   3        531.25        545.14         3.35 o
   0   3   3         95.24         85.88         0.37 o
   1   3   3        529.88        550.98         4.25 o
   2   3   3       1235.42       1309.53        11.71 o
   3   3   3       1158.63       1173.66        12.21 o
   4   3   3         17.04         13.58         0.52 o
   5   3   3         76.51         71.08         0.67 o
   6   3   3         57.11         63.54         2.21 o
   7   3   3         39.23         36.17         0.96 o
   8   3   3          7.87          8.65         0.79 o
   9   3   3         41.21         39.02         1.34 o
  -9   4   3          6.86          6.88         1.12 o
  -8   4   3        120.77        119.05         2.19 o
  -7   4   3         30.11         28.42         1.16 o
  -6   4   3        667.20        637.76         7.24 o
  -5   4   3         67.66         61.91         1.24 o
  -4   4   3       1359.88       1389.63        21.42 o
  -3   4   3         88.43         94.45         0.75 o
  -2   4   3       1930.61       2044.37        36.87 o
  -1   4   3       1048.91       1094.57        11.19 o
   0   4   3       1257.93       1312.58        13.34 o
   1   4   3       1056.29       1121.74        11.99 o
   2   4   3       1941.47       2028.75        25.61 o
   3   4   3         85.18         91.48         0.67 o
   4   4   3       1393.22       1441.87        17.85 o
   5   4   3         67.48         62.23         1.01 o
   6   4   3        651.58        623.51         7.80 o
   7   4   3         28.92         29.52         0.92 o
   8   4   3        120.37        118.63         1.65 o
   9   4   3          6.83          9.37         1.24 o
  -9   5   3        105.94        112.75         7.69 o
  -8   5   3          6.91          6.59         1.17 o
  -7   5   3        167.26        161.72         3.66 o
  -6   5   3        172.29        172.52         1.92 o
  -5   5   3        659.43        652.92         8.88 o
  -4   5   3       1470.12       1477.52        28.25 o
  -3   5   3       1375.79       1393.11        24.01 o
  -2   5   3          3.00          2.00         0.29 o
  -1   5   3       1019.22       1049.70        11.30 o
   0   5   3          3.38          8.98         0.24 o
   1   5   3       1025.96       1044.84         8.38 o
   2   5   3          2.93          2.13         0.19 o
   3   5   3       1382.97       1381.48        15.17 o
   4   5   3       1465.77       1468.35        20.41 o
   5   5   3        662.90        655.28         7.67 o
   6   5   3        175.44        177.57         2.11 o
   7   5   3        160.51        156.21         3.05 o
   8   5   3          6.35          6.66         0.87 o
   9   5   3        107.53        109.38         1.89 o
  -9   6   3         46.35         43.84         5.05 o
  -8   6   3         79.30         78.30         3.69 o
  -7   6   3         62.78         61.80         1.66 o
  -6   6   3        218.85        227.71         2.80 o
  -5   6   3         87.84         85.19         1.54 o
  -4   6   3        680.92        639.31         7.95 o
  -3   6   3        249.47        253.31         2.94 o
  -2   6   3       1087.90       1050.47        13.43 o
  -1   6   3        346.21        347.38         2.74 o
   0   6   3        461.82        439.86         2.80 o
   1   6   3        353.25        359.33         2.75 o
   2   6   3       1102.51       1078.47        12.61 o
   3   6   3        253.90        265.53         2.35 o
   4   6   3        662.86        626.65         6.36 o
   5   6   3         84.05         80.88         1.30 o
   6   6   3        221.62        229.84         2.64 o
   7   6   3         64.07         63.56         1.17 o
   8   6   3         80.97         84.72         2.31 o
   9   6   3         47.24         46.00         2.58 o
  -8   7   3         47.01         48.88         1.94 o
  -7   7   3         67.26         69.05         2.34 o
  -6   7   3          2.83          3.18         0.95 o
  -5   7   3        192.32        192.60         2.21 o
  -4   7   3         41.35         39.43         0.98 o
  -3   7   3          7.25          9.85         0.57 o
  -2   7   3        185.56        173.82         3.97 o
  -1   7   3        598.98        566.57        12.05 o
   0   7   3        927.51        924.45         8.51 o
   1   7   3        608.26        568.50         5.34 o
   2   7   3        180.70        169.97         1.83 o
   3   7   3          5.62          6.87         0.54 o
   4   7   3         42.63         42.10         0.58 o
   5   7   3        187.36        191.55         2.00 o
   6   7   3          3.34          2.72         0.76 o
   7   7   3         68.96         72.25         1.64 o
   8   7   3         47.75         47.31         1.65 o
  -8   8   3         25.22         24.30         1.77 o
  -7   8   3         16.17         21.21         2.23 o
  -6   8   3         47.52         50.54         5.16 o
  -5   8   3        166.77        154.04         2.35 o
  -4   8   3         65.62         62.32         2.70 o
  -3   8   3         59.39         52.00         1.23 o
  -2   8   3         45.87         43.56         1.12 o
  -1   8   3         18.92         18.52         0.59 o
   0   8   3        842.69        774.37        12.47 o
   1   8   3         19.25         19.23         0.35 o
   2   8   3         45.22         44.67         0.89 o
   3   8   3         57.72         50.77         1.33 o
   4   8   3         68.95         67.66         0.98 o
   5   8   3        168.57        161.28         2.14 o
   6   8   3         46.02         48.16         1.59 o
   7   8   3         15.48         18.40         1.31 o
   8   8   3         25.71         23.45         1.84 o
  -7   9   3         16.14         16.58         1.92 o
  -6   9   3         38.86         39.76         1.66 o
  -5   9   3          3.74          5.61         0.71 o
  -4   9   3         40.13         36.99         1.35 o
  -3   9   3        153.46        158.61         3.88 o
  -2   9   3         74.29         71.20         2.35 o
  -1   9   3         13.81         13.72         0.75 o
   0   9   3        307.64        290.09         3.54 o
   1   9   3         13.39         14.30         0.63 o
   2   9   3         73.53         67.81         0.91 o
   3   9   3        156.21        161.48         3.18 o
   4   9   3         38.92         37.04         2.41 o
   5   9   3          3.91          7.10         1.59 o
   6   9   3         39.67         38.29         1.87 o
   7   9   3         15.75         15.64         1.54 o
  -7  10   3         37.91         43.06         3.17 o
  -6  10   3         32.18         31.54         2.47 o
  -5  10   3         17.98         17.46         2.01 o
  -4  10   3         82.73         76.22         1.96 o
  -3  10   3         52.42         49.86         1.65 o
  -2  10   3         10.46         12.12         0.81 o
  -1  10   3         36.55         36.95         1.68 o
   0  10   3        259.25        256.43         3.76 o
   1  10   3         37.29         37.24         1.41 o
   2  10   3         10.41         10.63         1.01 o
   3  10   3         52.07         49.41         1.41 o
   4  10   3         81.69         74.55         1.85 o
   5  10   3         17.26         16.43         1.58 o
   6  10   3         32.31         34.80         2.99 o
   7  10   3         38.87         41.90         2.87 o
  -6  11   3         23.76         25.04         1.99 o
  -5  11   3         11.52         10.63         1.07 o
  -4  11   3         16.77         17.71         1.31 o
  -3  11   3         96.30        100.05         2.37 o
  -2  11   3         11.69         12.56         1.14 o
  -1  11   3         64.39         56.27         1.77 o
   0  11   3        154.24        158.94         3.16 o
   1  11   3         67.01         62.80         1.78 o
   2  11   3         12.58         12.22         1.43 o
   3  11   3         99.13         96.36         2.00 o
   4  11   3         17.28         18.02         1.40 o
   5  11   3         10.67          8.27         2.05 o
   6  11   3         23.91         26.46         2.05 o
  -5  12   3         36.34         36.28         4.26 o
  -4  12   3         18.06         18.54         3.99 o
  -3  12   3         34.56         35.61         2.75 o
  -2  12   3         30.07         31.88         2.28 o
  -1  12   3          0.08          1.23         1.31 o
   0  12   3          7.98          9.50         1.41 o
   1  12   3          0.16         -0.30         1.30 o
   2  12   3         29.28         33.15         2.98 o
   3  12   3         34.46         35.88         1.87 o
   4  12   3         18.64         17.58         3.41 o
   5  12   3         36.10         36.43         5.68 o
  -4  13   3         10.61         14.80         4.17 o
  -3  13   3         66.34         68.81         3.77 o
  -2  13   3         45.13         46.73         2.74 o
  -1  13   3        108.84        107.53         5.80 o
   0  13   3         13.85         16.62         1.67 o
   1  13   3        105.65        112.42         4.71 o
   2  13   3         44.22         43.94         2.16 o
   3  13   3         65.10         62.79         2.49 o
   4  13   3         10.44          8.40         2.41 o
  -2  14   3        187.03        197.53         8.65 o
  -1  14   3        123.74        128.62         5.14 o
   0  14   3          9.07         10.18         2.01 o
   1  14   3        125.71        129.45         4.45 o
   2  14   3        188.58        196.78         5.14 o
   0   0   4       2152.56       2191.12        40.15 o
   1   0   4       1616.52       1730.99        19.06 o
   2   0   4          2.85          6.22         0.15 o
   3   0   4        315.69        289.17         3.63 o
   4   0   4        496.01        520.88         7.05 o
   5   0   4        591.89        601.53         5.48 o
   6   0   4        119.32        102.38         1.23 o
   7   0   4          6.03          6.07         0.60 o
   8   0   4         54.55         52.61         1.02 o
   9   0   4        125.78        124.19         2.35 o
  -9   1   4          2.45          3.45         1.34 o
  -8   1   4         78.83         75.85         1.58 o
  -7   1   4        174.61        170.23         2.06 o
  -6   1   4        279.80        285.00         4.27 o
  -5   1   4        117.77        109.84         1.90 o
  -4   1   4        774.61        814.81         8.17 o
  -3   1   4        709.95        705.40         8.06 o
  -2   1   4       3486.62       3772.20        86.97 o
  -1   1   4       1003.93       1039.11         8.22 o
   0   1   4         49.99         63.73         0.87 o
   1   1   4       1016.43       1042.03         8.33 o
   2   1   4       3525.51       3776.69        74.62 o
   3   1   4        687.03        670.94         8.86 o
   4   1   4        779.12        824.77         8.08 o
   5   1   4        118.86        112.54         1.37 o
   6   1   4        273.25        274.99         3.27 o
   7   1   4        175.58        169.25         4.28 o
   8   1   4         76.66         71.01         1.56 o
   9   1   4          1.97          3.85         1.11 o
  -9   2   4         60.35         60.24         1.80 o
  -8   2   4         76.14         77.60         1.75 o
  -7   2   4         39.76         36.02         0.66 o
  -6   2   4          6.01          5.05         0.55 o
  -5   2   4        105.59        112.98         1.13 o
  -4   2   4       1141.56       1196.78        15.99 o
  -3   2   4       2684.61       2895.03        75.61 o
  -2   2   4       2082.64       2157.67        41.91 o
  -1   2   4        146.66        159.34         1.33 o
   0   2   4         25.73         22.67         0.33 o
   1   2   4        156.66        168.29         1.84 o
   2   2   4       2101.66       2206.02        31.93 o
   3   2   4       2668.24       2897.53        55.24 o
   4   2   4       1130.57       1168.00        14.43 o
   5   2   4        111.60        119.68         1.25 o
   6   2   4          4.92          4.29         0.52 o
   7   2   4         39.15         37.15         0.76 o
   8   2   4         78.05         78.62         1.55 o
   9   2   4         58.48         55.54         1.43 o
  -9   3   4         88.55         93.49         2.04 o
  -8   3   4          3.33          3.82         1.12 o
  -7   3   4         56.35         51.59         1.21 o
  -6   3   4         39.38         38.57         1.10 o
  -5   3   4          7.84          7.36         0.49 o
  -4   3   4        235.48        232.82         2.85 o
  -3   3   4       2766.24       3012.92        83.51 o
  -2   3   4        624.59        696.53        11.46 o
  -1   3   4        358.35        375.20         3.69 o
   0   3   4       5419.09       5542.67       146.73 o
   1   3   4        366.91        388.30         5.09 o
   2   3   4        612.90        691.56         5.35 o
   3   3   4       2777.06       3071.00        56.61 o
   4   3   4        228.68        230.46         2.68 o
   5   3   4          6.57          6.56         0.34 o
   6   3   4         40.60         39.73         0.78 o
   7   3   4         54.24         51.33         0.90 o
   8   3   4          3.85          3.98         0.71 o
   9   3   4         87.71         87.20         2.09 o
  -9   4   4         20.04         17.52         1.66 o
  -8   4   4         72.36         70.29         2.63 o
  -7   4   4         12.39         11.07         0.91 o
  -6   4   4         88.15         82.40         1.97 o
  -5   4   4        251.86        265.94         3.16 o
  -4   4   4        107.56        111.16         1.19 o
  -3   4   4        190.70        232.33         3.62 o
  -2   4   4       1554.54       1759.19        34.44 o
  -1   4   4         52.03         59.99         0.71 o
   0   4   4        235.38        273.74         2.13 o
   1   4   4         50.59         57.31         0.52 o
   2   4   4       1558.23       1743.04        21.32 o
   3   4   4        186.95        225.37         1.98 o
   4   4   4        111.04        115.49         1.28 o
   5   4   4        256.46        278.93         2.38 o
   6   4   4         85.77         84.31         1.21 o
   7   4   4         12.45         12.63         0.73 o
   8   4   4         71.31         72.08         1.39 o
   9   4   4         19.03         19.09         1.18 o
  -9   5   4         23.64         26.10         3.87 o
  -8   5   4         14.40         15.01         1.20 o
  -7   5   4         70.54         68.09         1.32 o
  -6   5   4          3.56          3.38         0.58 o
  -5   5   4         78.94         79.45         1.13 o
  -4   5   4         97.98         91.51         1.17 o
  -3   5   4        162.00        169.30         1.83 o
  -2   5   4        139.86        164.99         5.46 o
  -1   5   4        269.33        272.44         2.26 o
   0   5   4        251.49        254.38         1.48 o
   1   5   4        270.04        264.33         2.41 o
   2   5   4        140.36        159.73         0.88 o
   3   5   4        163.74        175.04         1.77 o
   4   5   4         98.14         89.93         1.26 o
   5   5   4         77.77         80.64         1.18 o
   6   5   4          3.09          4.55         0.66 o
   7   5   4         70.27         69.29         1.27 o
   8   5   4         15.14         17.38         0.96 o
   9   5   4         23.98         25.46         2.11 o
  -9   6   4         77.93         77.27         5.79 o
  -8   6   4         44.83         42.78         1.77 o
  -7   6   4         22.53         21.42         1.02 o
  -6   6   4         26.16         29.40         0.70 o
  -5   6   4        487.86        479.04         5.72 o
  -4   6   4        443.34        419.89         5.99 o
  -3   6   4         94.86         87.42         1.04 o
  -2   6   4        291.83        323.03         3.46 o
  -1   6   4        310.99        321.24         3.08 o
   0   6   4        120.72        125.33         0.72 o
   1   6   4        307.21        322.61         2.91 o
   2   6   4        293.02        328.28         2.98 o
   3   6   4         91.60         88.06         0.63 o
   4   6   4        446.39        422.02         4.83 o
   5   6   4        486.06        480.58         9.19 o
   6   6   4         24.91         27.26         1.57 o
   7   6   4         24.10         24.49         1.26 o
   8   6   4         45.35         44.52         1.33 o
   9   6   4         79.95         80.08         1.88 o
  -8   7   4         28.82         28.89         1.95 o
  -7   7   4         54.01         49.88         1.73 o
  -6   7   4         64.36         55.97         3.55 o
  -5   7   4        255.07        253.29         8.08 o
  -4   7   4         55.26         51.58         0.87 o
  -3   7   4         62.51         49.63         0.91 o
  -2   7   4          8.72          9.83         0.52 o
  -1   7   4        383.81        371.93         3.73 o
   0   7   4        664.09        654.83         6.08 o
   1   7   4        382.43        376.48         3.18 o
   2   7   4          9.53          9.63         0.48 o
   3   7   4         62.14         50.47         1.06 o
   4   7   4         59.01         54.69         0.91 o
   5   7   4        255.04        252.38         2.91 o
   6   7   4         64.14         62.27         1.29 o
   7   7   4         55.81         57.31         1.36 o
   8   7   4         28.62         27.88         1.97 o
  -8   8   4          4.35          6.06         1.51 o
  -7   8   4          5.75          4.63         1.23 o
  -6   8   4         90.91         82.89         2.44 o
  -5   8   4         32.98         33.99         0.95 o
  -4   8   4         56.00         56.72         2.58 o
  -3   8   4        420.57        398.93         5.14 o
  -2   8   4        250.90        228.40         2.41 o
  -1   8   4        255.55        249.84         2.50 o
   0   8   4        401.54        419.52         3.11 o
   1   8   4        264.43        263.37         2.36 o
   2   8   4        253.36        235.27         2.40 o
   3   8   4        424.54        419.83         4.36 o
   4   8   4         54.35         54.45         0.88 o
   5   8   4         32.54         32.79         1.04 o
   6   8   4         91.96         85.37         1.35 o
   7   8   4          5.57          6.35         1.33 o
   8   8   4          3.94          6.41         1.50 o
  -7   9   4         37.39         40.23         2.22 o
  -6   9   4         31.92         27.74         1.37 o
  -5   9   4         45.87         47.62         1.48 o
  -4   9   4        225.54        212.84         4.20 o
  -3   9   4        173.19        170.97         2.96 o
  -2   9   4        435.19        414.47         9.89 o
  -1   9   4        214.87        210.60         7.59 o
   0   9   4          3.36          3.40         0.62 o
   1   9   4        205.96        210.78         2.28 o
   2   9   4        429.93        414.61         4.64 o
   3   9   4        178.33        181.98         1.95 o
   4   9   4        227.74        223.54         2.57 o
   5   9   4         47.10         47.54         1.93 o
   6   9   4         30.83         27.25         1.45 o
   7   9   4         36.12         35.42         1.94 o
  -7  10   4         37.99         38.31         2.79 o
  -6  10   4        155.91        152.66         2.83 o
  -5  10   4        116.08        115.95         2.61 o
  -4  10   4         35.90         36.54         1.10 o
  -3  10   4         65.67         59.88         1.29 o
  -2  10   4        306.94        300.36         3.51 o
  -1  10   4        703.38        702.16        13.56 o
   0  10   4         66.54         57.92         1.72 o
   1  10   4        690.58        677.93         9.98 o
   2  10   4        318.07        321.40         5.23 o
   3  10   4         62.77         56.39         1.40 o
   4  10   4         36.54         36.03         1.87 o
   5  10   4        119.45        126.83         4.70 o
   6  10   4        151.51        151.68         4.52 o
   7  10   4         37.78         39.55         2.30 o
  -6  11   4         44.97         44.92         2.29 o
  -5  11   4         19.96         18.60         1.80 o
  -4  11   4         26.15         25.08         2.60 o
  -3  11   4         83.50         86.10         2.65 o
  -2  11   4         69.68         68.68         2.19 o
  -1  11   4        233.01        235.99         3.92 o
   0  11   4         50.90         51.36         2.86 o
   1  11   4        239.75        246.07         5.03 o
   2  11   4         70.62         70.62         1.83 o
   3  11   4         79.64         78.06         2.15 o
   4  11   4         26.90         27.92         3.72 o
   5  11   4         19.87         19.45         1.90 o
   6  11   4         44.27         50.58         2.52 o
  -5  12   4         14.15         16.05         2.23 o
  -4  12   4         50.71         45.37         4.28 o
  -3  12   4         13.05         13.41         2.31 o
  -2  12   4        161.87        168.15         7.48 o
  -1  12   4         49.50         55.01         2.45 o
   0  12   4         47.68         46.72         1.92 o
   1  12   4         49.58         52.00         2.03 o
   2  12   4        158.94        160.92         3.09 o
   3  12   4         14.03         15.97         1.84 o
   4  12   4         49.20         45.26         2.88 o
   5  12   4         13.30         17.73         2.58 o
  -4  13   4          8.46         16.55         4.25 o
  -3  13   4        127.10        143.10         5.56 o
  -2  13   4          2.19          3.99         1.65 o
  -1  13   4         31.89         28.80         3.10 o
   0  13   4         76.01         76.57         2.70 o
   1  13   4         30.61         28.94         1.92 o
   2  13   4          2.04          3.41         2.43 o
   3  13   4        127.34        137.49         5.15 o
   4  13   4          8.10         11.96         2.10 o
  -2  14   4          3.91          6.81         2.97 o
  -1  14   4          0.95          1.13         2.04 o
   0  14   4         38.44         36.84         2.90 o
   1  14   4          0.92          4.47         2.70 o
   2  14   4          3.78          6.89         2.99 o
   1   0   5        119.59        133.93         0.61 o
   2   0   5        211.14        231.29         1.78 o
   3   0   5        540.57        561.76         5.85 o
   4   0   5         20.48         16.71         0.48 o
   5   0   5         13.65         16.09         0.64 o
   6   0   5         11.99         10.59         0.53 o
   7   0   5        563.32        532.37        10.58 o
   8   0   5         17.32         15.83         2.26 o
   9   0   5         39.04         40.91         1.61 o
  -9   1   5         25.27         25.11         1.96 o
  -8   1   5         49.09         46.75         1.73 o
  -7   1   5         91.31         86.98         1.44 o
  -6   1   5         69.78         68.62         0.97 o
  -5   1   5          2.37          3.57         0.42 o
  -4   1   5        678.09        691.78        17.11 o
  -3   1   5        423.51        470.82         3.21 o
  -2   1   5       1878.78       2040.13        44.53 o
  -1   1   5        115.67        124.74         1.65 o
   0   1   5        130.45        115.08         1.00 o
   1   1   5        118.52        128.44         0.99 o
   2   1   5       1889.84       2064.20        30.97 o
   3   1   5        422.89        464.87         3.56 o
   4   1   5        668.68        690.18         7.08 o
   5   1   5          2.90          3.64         0.39 o
   6   1   5         68.21         67.70         1.40 o
   7   1   5         93.26         88.09         2.86 o
   8   1   5         49.19         47.16         1.13 o
   9   1   5         24.39         25.38         1.42 o
  -9   2   5         15.03         15.81         1.37 o
  -8   2   5         40.93         41.44         1.66 o
  -7   2   5         93.46         89.22         1.63 o
  -6   2   5         23.39         22.75         0.55 o
  -5   2   5        496.52        474.96         4.39 o
  -4   2   5        374.81        383.43         3.86 o
  -3   2   5        845.40        911.77        12.92 o
  -2   2   5        695.38        713.62         8.83 o
  -1   2   5       1856.16       2060.19        30.69 o
   0   2   5          3.05          1.96         0.19 o
   1   2   5       1875.57       2079.14        28.72 o
   2   2   5        708.50        758.60         6.44 o
   3   2   5        857.33        909.73         9.46 o
   4   2   5        371.59        376.85         2.80 o
   5   2   5        493.80        480.19         5.88 o
   6   2   5         22.59         23.37         1.11 o
   7   2   5         89.41         88.96         3.10 o
   8   2   5         39.94         40.05         0.96 o
   9   2   5         14.27         13.83         1.47 o
  -9   3   5         31.28         31.99         1.58 o
  -8   3   5         88.23         85.22         1.74 o
  -7   3   5         10.98         12.09         1.09 o
  -6   3   5         79.14         75.14         2.29 o
  -5   3   5        328.05        302.79         2.58 o
  -4   3   5        972.49        995.38        15.00 o
  -3   3   5        453.84        461.12         4.83 o
  -2   3   5       1663.89       1793.31        36.59 o
  -1   3   5        824.23        867.37         7.74 o
   0   3   5        333.21        306.13         3.53 o
   1   3   5        812.16        873.03         7.47 o
   2   3   5       1633.45       1775.77        27.29 o
   3   3   5        442.74        457.48         7.22 o
   4   3   5        980.09       1010.50        10.56 o
   5   3   5        332.38        319.78         3.77 o
   6   3   5         84.57         80.46         1.32 o
   7   3   5          9.65         10.99         0.79 o
   8   3   5         85.40         82.33         1.81 o
   9   3   5         30.31         34.62         1.73 o
  -9   4   5         26.60         27.80         1.44 o
  -8   4   5          1.98          3.43         1.07 o
  -7   4   5        147.27        144.50         2.08 o
  -6   4   5        205.75        194.83         1.90 o
  -5   4   5          6.06          6.36         0.46 o
  -4   4   5        268.60        275.77         4.10 o
  -3   4   5        623.06        622.38        20.80 o
  -2   4   5        250.11        247.08         3.50 o
  -1   4   5        558.93        632.31         8.20 o
   0   4   5        899.37        856.77         7.74 o
   1   4   5        535.88        609.76         5.20 o
   2   4   5        255.55        254.70         1.31 o
   3   4   5        621.31        609.55         4.15 o
   4   4   5        271.34        273.28         4.14 o
   5   4   5          7.42          7.51         0.34 o
   6   4   5        201.83        192.25         5.16 o
   7   4   5        147.14        143.52         2.28 o
   8   4   5          1.51          3.74         0.73 o
   9   4   5         27.71         27.46         1.97 o
  -9   5   5         34.41         36.00         2.38 o
  -8   5   5         35.17         35.90         3.05 o
  -7   5   5        100.54         94.15         1.65 o
  -6   5   5         98.09         94.28         2.23 o
  -5   5   5        423.04        441.60         6.57 o
  -4   5   5        574.28        588.90         8.29 o
  -3   5   5        309.85        311.88         3.52 o
  -2   5   5         10.61          6.44         0.37 o
  -1   5   5        515.09        524.11         4.86 o
   0   5   5        112.73         88.25         0.86 o
   1   5   5        530.32        540.16         4.20 o
   2   5   5         11.50          7.27         0.28 o
   3   5   5        314.90        327.47         2.64 o
   4   5   5        564.13        584.72         6.03 o
   5   5   5        412.58        424.96         4.70 o
   6   5   5        101.38         99.18         1.51 o
   7   5   5        104.12        100.28         2.09 o
   8   5   5         37.52         36.82         1.66 o
   9   5   5         34.06         34.54         2.72 o
  -8   6   5          7.43          8.76         1.50 o
  -7   6   5         95.87         97.58         4.13 o
  -6   6   5        233.26        220.41        10.81 o
  -5   6   5        183.83        197.72         5.75 o
  -4   6   5        405.15        383.39         8.09 o
  -3   6   5         66.87         68.47         2.34 o
  -2   6   5         83.81         80.33         1.03 o
  -1   6   5        412.44        405.46         4.70 o
   0   6   5        355.44        361.66         3.30 o
   1   6   5        421.30        410.07         3.54 o
   2   6   5         81.43         76.98         0.78 o
   3   6   5         61.97         65.33         0.85 o
   4   6   5        400.63        383.10         4.34 o
   5   6   5        183.90        191.27         3.05 o
   6   6   5        238.84        238.69         4.68 o
   7   6   5         99.50        104.85         1.69 o
   8   6   5          6.80          9.22         0.90 o
  -8   7   5         83.87         83.92         2.52 o
  -7   7   5         44.63         45.27         1.62 o
  -6   7   5         80.77         76.59         1.90 o
  -5   7   5        104.69        100.31         1.55 o
  -4   7   5         27.97         25.32         0.76 o
  -3   7   5        281.16        267.60         4.53 o
  -2   7   5       1219.80       1202.24        26.73 o
  -1   7   5        565.93        542.19         5.94 o
   0   7   5          0.04          0.75         0.25 o
   1   7   5        566.16        552.14         6.58 o
   2   7   5       1232.71       1221.20        13.19 o
   3   7   5        292.03        288.90         2.46 o
   4   7   5         25.70         24.42         0.53 o
   5   7   5        102.57         98.44         1.50 o
   6   7   5         79.93         76.06         1.42 o
   7   7   5         42.64         41.35         1.53 o
   8   7   5         83.33         89.13         2.21 o
  -8   8   5         21.51         26.01         2.02 o
  -7   8   5         18.18         20.31         1.47 o
  -6   8   5          8.46         10.17         1.18 o
  -5   8   5          6.80          9.37         1.26 o
  -4   8   5         40.86         45.73         0.96 o
  -3   8   5        388.19        369.34         5.54 o
  -2   8   5         40.59         42.62         1.23 o
  -1   8   5        273.52        246.28         3.37 o
   0   8   5        324.07        299.31         2.21 o
   1   8   5        268.96        242.24         2.83 o
   2   8   5         39.02         40.25         0.91 o
   3   8   5        387.70        374.89         4.24 o
   4   8   5         42.93         49.90         1.01 o
   5   8   5          7.44          8.43         0.91 o
   6   8   5          8.51          9.32         1.02 o
   7   8   5         18.27         21.64         1.58 o
   8   8   5         21.26         22.78         1.91 o
  -7   9   5         30.79         33.86         2.17 o
  -6   9   5         21.15         20.68         1.34 o
  -5   9   5         34.81         35.55         1.19 o
  -4   9   5         21.19         22.04         0.96 o
  -3   9   5        172.62        168.13         2.86 o
  -2   9   5        506.47        481.52         6.32 o
  -1   9   5         78.56         76.40         1.75 o
   0   9   5        133.58        129.79         1.98 o
   1   9   5         80.54         81.97         1.37 o
   2   9   5        505.28        488.68         5.62 o
   3   9   5        169.48        166.00         2.04 o
   4   9   5         20.58         21.96         1.20 o
   5   9   5         35.26         35.59         2.11 o
   6   9   5         22.00         25.43         2.14 o
   7   9   5         30.46         34.39         2.47 o
  -6  10   5          5.42          6.45         1.19 o
  -5  10   5         10.68         14.11         1.85 o
  -4  10   5         34.48         33.68         1.37 o
  -3  10   5         10.33          9.65         0.87 o
  -2  10   5          7.06         10.01         2.37 o
  -1  10   5         98.38         92.49         3.79 o
   0  10   5         45.85         41.02         1.25 o
   1  10   5         96.86         88.37         2.99 o
   2  10   5          7.17          7.76         0.59 o
   3  10   5          9.77         10.23         1.45 o
   4  10   5         35.16         34.63         1.85 o
   5  10   5         11.43         16.24         1.68 o
   6  10   5          5.12          8.97         3.27 o
  -6  11   5         90.28         91.34         3.07 o
  -5  11   5         34.55         36.71         2.62 o
  -4  11   5         60.01         61.06         2.37 o
  -3  11   5         31.11         33.23         1.97 o
  -2  11   5        148.65        144.74         2.97 o
  -1  11   5         12.99         13.50         1.77 o
   0  11   5         10.11          9.74         1.05 o
   1  11   5         13.70         12.81         1.33 o
   2  11   5        145.75        144.66         2.77 o
   3  11   5         31.82         32.18         1.95 o
   4  11   5         58.84         59.70         2.97 o
   5  11   5         33.75         38.33         2.76 o
   6  11   5         90.40         94.01         3.43 o
  -5  12   5        182.14        195.27         9.47 o
  -4  12   5         13.14         14.53         2.13 o
  -3  12   5         38.75         33.20         2.63 o
  -2  12   5         31.17         32.70         2.47 o
  -1  12   5         66.07         70.21         2.90 o
   0  12   5         14.90         17.55         1.60 o
   1  12   5         66.41         66.49         2.52 o
   2  12   5         31.58         31.75         2.34 o
   3  12   5         37.77         32.99         2.72 o
   4  12   5         12.83         12.59         1.94 o
   5  12   5        182.26        200.78         6.13 o
  -3  13   5         71.80         74.50         3.96 o
  -2  13   5         61.87         67.00         2.73 o
  -1  13   5         54.80         60.88         2.54 o
   0  13   5         79.43         86.65         4.26 o
   1  13   5         57.42         60.69         3.06 o
   2  13   5         61.23         63.23         4.24 o
   3  13   5         70.87         73.27         3.87 o
  -1  14   5         35.01         38.45         2.47 o
   0  14   5         88.43        101.86         4.22 o
   1  14   5         35.06         39.32         4.07 o
   0   0   6        271.53        313.77         4.38 o
   1   0   6       1171.08       1186.81        14.11 o
   2   0   6        773.92        818.15         7.72 o
   3   0   6        382.17        359.68         2.46 o
   4   0   6        997.91        962.62        10.29 o
   5   0   6       1693.86       1715.83        34.66 o
   6   0   6        687.65        687.26         8.63 o
   7   0   6          1.31          1.99         0.69 o
   8   0   6          1.81          3.48         1.45 o
   9   0   6         57.47         55.75         1.94 o
  -9   1   6         13.52         17.11         1.84 o
  -8   1   6        144.90        135.12         2.51 o
  -7   1   6        115.21        114.44         1.89 o
  -6   1   6        476.37        468.63         6.87 o
  -5   1   6        171.74        161.49         3.15 o
  -4   1   6        193.65        177.55         1.65 o
  -3   1   6        715.78        734.33         9.85 o
  -2   1   6        714.66        710.87         5.70 o
  -1   1   6        629.15        676.16         5.82 o
   0   1   6       2293.94       2273.90        36.33 o
   1   1   6        641.26        688.36         5.31 o
   2   1   6        718.37        718.59         6.58 o
   3   1   6        720.46        732.60         7.00 o
   4   1   6        196.95        181.03         2.40 o
   5   1   6        171.60        157.55         2.84 o
   6   1   6        484.93        490.16         5.42 o
   7   1   6        111.39        104.52         1.65 o
   8   1   6        140.06        133.17         2.65 o
   9   1   6         13.59         13.73         1.26 o
  -9   2   6         14.33         15.79         1.45 o
  -8   2   6         12.84         13.68         1.38 o
  -7   2   6         98.14        102.89         2.35 o
  -6   2   6          5.30          6.57         0.79 o
  -5   2   6         87.87         81.60         1.45 o
  -4   2   6        161.54        156.85         1.94 o
  -3   2   6        128.48        134.13         2.42 o
  -2   2   6        501.88        511.23         7.31 o
  -1   2   6       1563.78       1661.85        21.59 o
   0   2   6       2123.89       2249.36        33.42 o
   1   2   6       1534.07       1633.71        21.28 o
   2   2   6        492.76        496.36         7.16 o
   3   2   6        129.97        134.82         1.50 o
   4   2   6        168.67        167.58         1.45 o
   5   2   6         91.24         82.13         0.95 o
   6   2   6          4.44          5.31         1.03 o
   7   2   6         99.87        106.44         1.32 o
   8   2   6         12.87         13.11         1.05 o
   9   2   6         14.38         16.54         1.76 o
  -9   3   6          4.41          6.48         1.42 o
  -8   3   6          2.61          4.50         1.00 o
  -7   3   6         48.67         50.36         1.88 o
  -6   3   6          5.33         10.73         0.88 o
  -5   3   6        100.39        104.74         1.61 o
  -4   3   6        279.05        285.77         4.70 o
  -3   3   6        144.41        147.97         2.21 o
  -2   3   6        614.24        709.16         9.08 o
  -1   3   6         79.56         99.62         0.58 o
   0   3   6        134.06        134.13         0.96 o
   1   3   6         78.38         98.33         1.43 o
   2   3   6        596.92        698.25         6.56 o
   3   3   6        139.91        147.13         1.48 o
   4   3   6        282.94        285.72         2.61 o
   5   3   6        101.02        111.14         2.03 o
   6   3   6          4.79          8.97         0.65 o
   7   3   6         50.63         52.32         0.96 o
   8   3   6          2.72          6.31         0.87 o
   9   3   6          4.64          6.58         1.45 o
  -9   4   6         33.46         36.25         2.04 o
  -8   4   6         66.28         65.12         3.24 o
  -7   4   6         15.09         15.84         1.14 o
  -6   4   6         55.62         50.85         1.33 o
  -5   4   6        235.59        237.29         3.78 o
  -4   4   6         98.85        100.87         1.64 o
  -3   4   6         51.01         53.95         2.79 o
  -2   4   6        412.87        406.20         4.29 o
  -1   4   6        169.45        173.62         2.01 o
   0   4   6         51.09         51.84         0.41 o
   1   4   6        173.51        175.39         3.32 o
   2   4   6        418.72        410.16         2.62 o
   3   4   6         50.01         52.94         1.08 o
   4   4   6         96.14        101.64         3.12 o
   5   4   6        232.82        236.46         3.12 o
   6   4   6         57.58         57.88         0.99 o
   7   4   6         15.90         19.22         1.34 o
   8   4   6         65.28         67.31         1.62 o
   9   4   6         32.72         32.89         2.23 o
  -8   5   6         65.79         62.85         3.13 o
  -7   5   6        196.30        188.95         3.74 o
  -6   5   6         48.38         46.52         1.44 o
  -5   5   6         17.58         16.92         1.37 o
  -4   5   6        115.33        117.16         1.89 o
  -3   5   6         31.24         33.49         0.78 o
  -2   5   6         39.42         43.11         0.85 o
  -1   5   6        113.30        119.21         1.39 o
   0   5   6         13.64         14.82         0.41 o
   1   5   6        113.46        120.80         1.44 o
   2   5   6         39.80         43.27         0.89 o
   3   5   6         31.46         33.57         0.61 o
   4   5   6        116.52        118.34         1.36 o
   5   5   6         18.64         19.07         0.88 o
   6   5   6         47.28         46.95         0.93 o
   7   5   6        193.67        187.76         3.92 o
   8   5   6         66.27         63.36         1.35 o
  -8   6   6          8.50          8.90         1.96 o
  -7   6   6        201.67        196.47         4.05 o
  -6   6   6         51.93         55.09         2.45 o
  -5   6   6         11.08         13.18         1.02 o
  -4   6   6         26.72         22.34         2.60 o
  -3   6   6        125.83        117.48         2.47 o
  -2   6   6        405.25        393.20         4.51 o
  -1   6   6         14.06         15.93         0.46 o
   0   6   6        315.01        297.06         4.85 o
   1   6   6         13.53         16.64         0.33 o
   2   6   6        402.91        400.33         4.14 o
   3   6   6        124.01        113.88         0.79 o
   4   6   6         26.86         21.51         0.82 o
   5   6   6         11.87         12.54         0.98 o
   6   6   6         50.81         55.66         1.80 o
   7   6   6        204.17        198.49         2.64 o
   8   6   6          8.82         11.54         1.06 o
  -8   7   6         22.39         17.50         1.60 o
  -7   7   6         36.88         40.13         1.46 o
  -6   7   6         66.91         61.91         1.61 o
  -5   7   6         70.61         70.80         1.30 o
  -4   7   6        172.92        176.12         2.33 o
  -3   7   6        635.09        619.96         8.40 o
  -2   7   6        228.93        215.71         2.27 o
  -1   7   6        381.82        363.82         2.89 o
   0   7   6          1.04          2.39         0.48 o
   1   7   6        379.95        365.75         5.31 o
   2   7   6        232.75        218.46         2.41 o
   3   7   6        638.89        617.03         6.32 o
   4   7   6        169.32        175.81         2.25 o
   5   7   6         71.29         72.22         1.23 o
   6   7   6         70.39         68.35         2.18 o
   7   7   6         35.33         41.78         1.23 o
   8   7   6         21.43         17.49         1.44 o
  -7   8   6         30.52         28.31         2.28 o
  -6   8   6         34.91         33.31         2.53 o
  -5   8   6         91.83         92.18         2.12 o
  -4   8   6         83.81         78.90         1.49 o
  -3   8   6        308.06        301.12         3.70 o
  -2   8   6        317.34        313.95         4.50 o
  -1   8   6        142.44        130.87         1.85 o
   0   8   6        600.85        612.32         7.32 o
   1   8   6        138.98        129.04         1.64 o
   2   8   6        326.22        319.17         3.49 o
   3   8   6        312.00        298.92         4.23 o
   4   8   6         81.57         76.58         1.32 o
   5   8   6         89.73         93.08         2.39 o
   6   8   6         33.99         34.96         2.18 o
   7   8   6         29.51         31.21         2.86 o
  -7   9   6         37.73         38.65         2.29 o
  -6   9   6        210.51        218.58         4.17 o
  -5   9   6         28.28         27.19         1.12 o
  -4   9   6         44.25         45.39         1.11 o
  -3   9   6          9.87          8.57         0.78 o
  -2   9   6        467.28        429.83         7.43 o
  -1   9   6        675.84        669.44         8.99 o
   0   9   6        955.09        933.40        16.22 o
   1   9   6        673.56        663.98         8.73 o
   2   9   6        451.87        415.49         5.15 o
   3   9   6          9.16          8.52         0.66 o
   4   9   6         46.21         47.98         1.45 o
   5   9   6         28.61         31.31         2.79 o
   6   9   6        212.87        225.20         5.90 o
   7   9   6         37.97         38.31         3.44 o
  -6  10   6         55.92         54.88         1.77 o
  -5  10   6        180.12        184.80         4.27 o
  -4  10   6        166.53        163.14         3.73 o
  -3  10   6         71.95         69.22         1.18 o
  -2  10   6        291.43        295.28         5.69 o
  -1  10   6        327.03        328.29         5.40 o
   0  10   6         42.49         44.36         1.16 o
   1  10   6        329.98        322.50         7.81 o
   2  10   6        284.96        272.90         3.79 o
   3  10   6         70.45         67.59         2.29 o
   4  10   6        169.32        174.62         4.06 o
   5  10   6        179.64        188.38        12.01 o
   6  10   6         55.82         57.72         2.68 o
  -5  11   6          8.83         10.28         2.06 o
  -4  11   6        147.13        142.35         5.67 o
  -3  11   6         91.22         92.15         3.79 o
  -2  11   6         72.20         72.10         3.08 o
  -1  11   6         40.65         39.87         1.53 o
   0  11   6         75.77         80.77         1.60 o
   1  11   6         39.69         43.70         1.88 o
   2  11   6         72.23         72.28         2.04 o
   3  11   6         91.80         92.36         4.42 o
   4  11   6        148.21        153.07         4.86 o
   5  11   6          9.31         11.15         3.03 o
  -4  12   6         22.33         27.98         2.45 o
  -3  12   6         11.60         12.76         2.98 o
  -2  12   6         16.43         17.76         2.17 o
  -1  12   6         48.68         54.91         2.78 o
   0  12   6         41.83         43.96         1.99 o
   1  12   6         49.05         54.86         3.26 o
   2  12   6         16.91         17.07         2.03 o
   3  12   6         10.80         13.43         2.17 o
   4  12   6         23.21         24.94         2.29 o
  -3  13   6         10.08         16.36         4.29 o
  -2  13   6          6.89          6.95         2.29 o
  -1  13   6         38.98         41.64         2.61 o
   0  13   6          4.42          7.96         1.65 o
   1  13   6         38.05         45.81         3.75 o
   2  13   6          7.48          6.24         2.46 o
   3  13   6         10.80         15.63         2.75 o
   1   0   7          0.01          1.03         0.25 o
   2   0   7          0.72          1.02         0.21 o
   3   0   7        213.05        225.88         1.49 o
   4   0   7        170.92        172.38         1.25 o
   5   0   7         91.12         88.69         1.50 o
   6   0   7          2.82          1.85         0.50 o
   7   0   7          0.77          2.31         1.96 o
   8   0   7        126.19        118.53         8.22 o
   9   0   7         60.67         56.02         6.03 o
  -9   1   7         82.93         78.06         6.18 o
  -8   1   7         25.19         22.02         1.44 o
  -7   1   7         48.07         46.50         1.68 o
  -6   1   7         22.26         23.28         0.91 o
  -5   1   7        626.38        621.96         6.65 o
  -4   1   7        216.02        228.41         2.84 o
  -3   1   7        320.64        308.49         3.55 o
  -2   1   7        888.97        877.11         9.78 o
  -1   1   7        235.09        237.01         1.50 o
   0   1   7         13.08         14.74         0.29 o
   1   1   7        232.73        228.58         2.24 o
   2   1   7        883.50        877.37        10.25 o
   3   1   7        325.19        310.77         2.32 o
   4   1   7        222.53        230.68         3.11 o
   5   1   7        630.39        627.35         9.49 o
   6   1   7         21.75         20.15         0.56 o
   7   1   7         49.97         49.94         1.27 o
   8   1   7         24.58         23.63         1.50 o
   9   1   7         80.92         79.62         2.33 o
  -9   2   7         92.48         90.06         2.64 o
  -8   2   7          8.31          8.13         1.60 o
  -7   2   7          7.12          6.54         1.02 o
  -6   2   7        147.21        151.06         2.33 o
  -5   2   7         50.37         44.37         0.97 o
  -4   2   7         56.98         59.65         4.01 o
  -3   2   7        404.23        385.51         4.59 o
  -2   2   7          2.54          3.10         0.36 o
  -1   2   7        153.37        150.78         2.42 o
   0   2   7       2312.52       2453.76        46.58 o
   1   2   7        157.44        152.26         1.80 o
   2   2   7          3.02          4.09         0.46 o
   3   2   7        404.94        399.34         4.25 o
   4   2   7         57.57         53.37         0.68 o
   5   2   7         51.90         43.00         0.69 o
   6   2   7        149.54        150.45         2.10 o
   7   2   7          8.01          7.24         0.71 o
   8   2   7          8.27          8.56         1.03 o
   9   2   7         91.89         88.80         2.18 o
  -9   3   7         26.92         25.85         2.05 o
  -8   3   7         34.30         31.80         1.81 o
  -7   3   7         18.03         18.25         1.49 o
  -6   3   7        507.34        511.69         7.32 o
  -5   3   7         76.94         69.65         1.94 o
  -4   3   7        195.01        195.36         3.46 o
  -3   3   7         53.67         58.57         1.00 o
  -2   3   7        516.16        510.10         4.94 o
  -1   3   7       1004.79       1025.63        13.57 o
   0   3   7        110.62        102.93         0.74 o
   1   3   7       1017.69       1047.66        13.17 o
   2   3   7        521.84        518.59         6.69 o
   3   3   7         51.48         54.55         1.46 o
   4   3   7        189.38        190.35         1.94 o
   5   3   7         78.18         68.15         1.06 o
   6   3   7        511.10        507.07         6.57 o
   7   3   7         16.92         18.36         0.85 o
   8   3   7         34.83         36.50         2.06 o
   9   3   7         27.20         26.55         3.02 o
  -8   4   7          5.05          4.73         1.60 o
  -7   4   7        137.45        142.00         3.13 o
  -6   4   7        160.44        166.99         4.23 o
  -5   4   7        444.70        429.93         6.89 o
  -4   4   7        560.84        552.09         7.47 o
  -3   4   7        364.62        357.90         7.69 o
  -2   4   7        395.17        408.14         6.55 o
  -1   4   7        640.29        600.33         5.40 o
   0   4   7       1501.07       1552.17        22.33 o
   1   4   7        633.08        598.02         5.93 o
   2   4   7        392.81        404.15         3.25 o
   3   4   7        366.49        366.22         3.59 o
   4   4   7        559.87        557.31         6.71 o
   5   4   7        449.36        445.17         5.39 o
   6   4   7        159.52        170.30         3.89 o
   7   4   7        134.89        138.67         3.12 o
   8   4   7          5.45          5.95         1.01 o
  -8   5   7        137.38        141.35         3.84 o
  -7   5   7         72.27         73.80         1.93 o
  -6   5   7         70.84         71.38         1.86 o
  -5   5   7        173.56        163.41         2.52 o
  -4   5   7        203.12        198.85         2.33 o
  -3   5   7        336.47        339.15         3.73 o
  -2   5   7        603.31        587.29         6.90 o
  -1   5   7         66.87         79.11         0.92 o
   0   5   7       2070.05       2059.20        40.24 o
   1   5   7         62.36         74.20         0.78 o
   2   5   7        589.70        559.19         5.20 o
   3   5   7        333.84        340.82         3.39 o
   4   5   7        210.66        212.35         3.01 o
   5   5   7        175.08        167.94         2.37 o
   6   5   7         69.63         73.42         1.33 o
   7   5   7         71.80         77.19         1.90 o
   8   5   7        137.69        136.98         3.31 o
  -8   6   7         16.30         21.12         2.03 o
  -7   6   7         88.37         91.43         2.38 o
  -6   6   7         80.32         82.23         1.78 o
  -5   6   7         24.24         31.20         1.35 o
  -4   6   7        107.84        108.21         2.00 o
  -3   6   7        766.59        706.23        10.18 o
  -2   6   7        110.01        104.50         1.33 o
  -1   6   7        346.36        320.83         2.88 o
   0   6   7         26.18         26.79         0.89 o
   1   6   7        346.71        315.09         3.58 o
   2   6   7        114.11        110.50         1.79 o
   3   6   7        759.27        718.96        13.29 o
   4   6   7        107.63        110.74         1.58 o
   5   6   7         27.31         34.04         1.01 o
   6   6   7         79.50         80.71         3.04 o
   7   6   7         89.97         98.27         2.42 o
   8   6   7         16.15         17.80         1.13 o
  -8   7   7         25.74         27.19         1.99 o
  -7   7   7         32.21         32.43         2.21 o
  -6   7   7         26.44         30.30         1.55 o
  -5   7   7         95.97         99.08         1.96 o
  -4   7   7        284.78        293.55         4.22 o
  -3   7   7          4.15          3.76         0.61 o
  -2   7   7        152.76        141.82         1.51 o
  -1   7   7        275.83        260.41         1.98 o
   0   7   7         32.58         30.09         0.58 o
   1   7   7        274.90        256.90         2.14 o
   2   7   7        154.07        146.95         1.12 o
   3   7   7          3.41          1.57         0.40 o
   4   7   7        283.42        286.49         4.33 o
   5   7   7         95.65        101.64         1.74 o
   6   7   7         25.10         29.86         1.44 o
   7   7   7         32.93         33.65         1.20 o
   8   7   7         25.88         27.33         1.53 o
  -7   8   7          7.78         11.52         1.62 o
  -6   8   7         34.77         38.22         1.34 o
  -5   8   7         69.83         66.03         1.41 o
  -4   8   7        144.63        133.78         2.16 o
  -3   8   7         34.94         31.95         0.85 o
  -2   8   7        181.59        176.72         3.93 o
  -1   8   7        302.13        289.84         4.11 o
   0   8   7       1012.53        957.36        12.71 o
   1   8   7        294.20        280.89         3.66 o
   2   8   7        180.81        181.03         3.23 o
   3   8   7         34.81         35.01         1.38 o
   4   8   7        146.14        138.19         2.30 o
   5   8   7         71.32         71.73         1.47 o
   6   8   7         34.33         40.27         1.32 o
   7   8   7          7.60          9.00         1.61 o
  -7   9   7          8.37         11.90         1.93 o
  -6   9   7         18.66         17.50         1.50 o
  -5   9   7         39.48         37.60         1.37 o
  -4   9   7          8.15          9.43         0.78 o
  -3   9   7        111.05        108.91         2.16 o
  -2   9   7         44.45         43.88         1.80 o
  -1   9   7         17.87         18.36         0.82 o
   0   9   7         45.23         40.84         1.44 o
   1   9   7         16.97         16.46         0.85 o
   2   9   7         44.91         41.53         1.04 o
   3   9   7        110.52        109.26         1.87 o
   4   9   7          8.59          9.78         1.23 o
   5   9   7         39.03         38.99         1.45 o
   6   9   7         18.11         18.51         2.87 o
   7   9   7          7.93         11.44         2.00 o
  -6  10   7          4.86          5.83         1.20 o
  -5  10   7        107.56        105.29         2.86 o
  -4  10   7         46.41         45.05         2.51 o
  -3  10   7          5.10          5.81         1.30 o
  -2  10   7          0.16          1.33         2.30 o
  -1  10   7         69.48         68.20         4.22 o
   0  10   7         27.16         29.99         1.09 o
   1  10   7         68.47         67.92         1.23 o
   2  10   7          0.22          1.76         0.88 o
   3  10   7          4.73          6.54         1.20 o
   4  10   7         46.29         50.27         2.89 o
   5  10   7        106.77        103.41         3.31 o
   6  10   7          4.91          9.06         2.36 o
  -5  11   7         78.84         84.56         3.57 o
  -4  11   7         41.28         40.77         2.14 o
  -3  11   7         33.45         32.12         1.96 o
  -2  11   7         23.27         23.74         1.57 o
  -1  11   7         14.19         16.37         1.34 o
   0  11   7         42.25         43.08         1.62 o
   1  11   7         14.23         17.84         1.44 o
   2  11   7         22.84         26.27         2.33 o
   3  11   7         33.36         34.13         2.61 o
   4  11   7         42.69         41.62         3.00 o
   5  11   7         80.54         85.01         3.33 o
  -4  12   7         12.26         13.63         2.71 o
  -3  12   7         27.70         34.07         2.37 o
  -2  12   7          8.36         14.80         3.43 o
  -1  12   7        115.59        125.72         6.00 o
   0  12   7         16.81         19.54         2.12 o
   1  12   7        113.71        119.37         4.54 o
   2  12   7          8.48         10.51         2.41 o
   3  12   7         26.02         33.07         3.78 o
   4  12   7         12.67         12.94         3.44 o
  -2  13   7         14.05         18.09         4.02 o
  -1  13   7         11.78         15.16         2.47 o
   0  13   7        108.82        122.80         6.08 o
   1  13   7         11.97         16.21         5.01 o
   2  13   7         13.88         15.09         2.35 o
   0   0   8         68.05         70.18         1.55 o
   1   0   8       1425.29       1426.43        19.25 o
   2   0   8         13.84         11.65         0.53 o
   3   0   8        233.73        213.04         2.32 o
   4   0   8        163.88        149.57         2.47 o
   5   0   8         86.43         88.58         2.17 o
   6   0   8         34.66         28.91         1.24 o
   7   0   8        204.62        207.91         3.20 o
   8   0   8          1.29          2.22         1.08 o
   9   0   8         68.78         75.45         2.88 o
  -9   1   8          6.02          6.19         1.65 o
  -8   1   8        106.66        112.71         2.58 o
  -7   1   8         46.85         43.49         1.83 o
  -6   1   8         36.62         39.82         1.83 o
  -5   1   8        213.86        215.64         3.13 o
  -4   1   8        266.50        254.85         3.10 o
  -3   1   8         41.20         37.04         0.75 o
  -2   1   8        622.93        569.33         4.84 o
  -1   1   8        160.00        164.28         1.47 o
   0   1   8        291.93        281.51         1.94 o
   1   1   8        158.16        165.29         3.09 o
   2   1   8        628.62        572.43         4.81 o
   3   1   8         39.12         35.39         0.45 o
   4   1   8        269.05        260.23         2.50 o
   5   1   8        215.38        215.58         2.27 o
   6   1   8         38.32         42.34         1.46 o
   7   1   8         47.63         45.39         1.72 o
   8   1   8        104.08        110.16         3.07 o
   9   1   8          5.86          7.55         1.33 o
  -9   2   8          4.16          7.77         1.90 o
  -8   2   8          5.25          6.69         1.39 o
  -7   2   8         86.60         96.37         1.92 o
  -6   2   8         12.74          9.54         2.10 o
  -5   2   8        994.30        989.28        17.83 o
  -4   2   8        163.36        157.94         1.89 o
  -3   2   8        292.51        287.39         3.02 o
  -2   2   8         42.25         40.75         0.64 o
  -1   2   8        588.47        585.87         4.97 o
   0   2   8         90.93         91.80         1.20 o
   1   2   8        572.35        550.35         5.36 o
   2   2   8         44.33         43.24         0.96 o
   3   2   8        283.70        272.98         2.56 o
   4   2   8        163.88        162.08         2.30 o
   5   2   8       1005.88       1005.19        15.16 o
   6   2   8         13.19         11.56         0.71 o
   7   2   8         85.25         92.97         2.72 o
   8   2   8          5.66          7.03         1.19 o
   9   2   8          4.26          6.51         1.42 o
  -8   3   8         11.70         16.64         2.07 o
  -7   3   8         84.97         85.92         2.06 o
  -6   3   8        232.81        223.36         3.39 o
  -5   3   8          9.30          9.13         1.53 o
  -4   3   8        481.24        470.95         6.05 o
  -3   3   8         34.76         34.89         1.06 o
  -2   3   8        389.18        386.27         4.46 o
  -1   3   8          7.47         10.36         0.65 o
   0   3   8        658.27        570.18         5.11 o
   1   3   8          8.24         11.73         0.43 o
   2   3   8        378.98        374.20         5.46 o
   3   3   8         33.56         33.65         0.76 o
   4   3   8        488.67        491.79         5.34 o
   5   3   8          8.46          9.31         0.57 o
   6   3   8        232.73        232.22         2.75 o
   7   3   8         86.24         89.19         2.08 o
   8   3   8         11.93         13.64         1.31 o
  -8   4   8          0.10          3.11         1.18 o
  -7   4   8         33.32         36.37         2.06 o
  -6   4   8        252.64        254.56         3.68 o
  -5   4   8         26.48         21.10         0.88 o
  -4   4   8         72.93         74.85         1.31 o
  -3   4   8         82.18         66.29         2.22 o
  -2   4   8        191.92        198.63         2.70 o
  -1   4   8        480.87        471.34         4.21 o
   0   4   8        102.13         91.19         0.88 o
   1   4   8        482.73        466.09         4.41 o
   2   4   8        189.49        192.16         3.66 o
   3   4   8         81.99         68.74         1.23 o
   4   4   8         75.07         75.86         1.10 o
   5   4   8         25.30         20.30         0.77 o
   6   4   8        252.73        257.34         3.48 o
   7   4   8         33.86         35.90         1.18 o
   8   4   8          0.06          0.90         1.14 o
  -8   5   8         18.21         15.02         1.57 o
  -7   5   8         12.18         17.09         1.83 o
  -6   5   8          1.40          1.55         0.96 o
  -5   5   8         29.08         34.50         1.02 o
  -4   5   8        138.33        134.47         1.98 o
  -3   5   8        377.38        371.82         4.66 o
  -2   5   8          3.74          5.59         0.51 o
  -1   5   8         86.52         77.30         1.49 o
   0   5   8          4.73          6.30         0.37 o
   1   5   8         85.92         76.65         0.79 o
   2   5   8          3.51          5.72         0.41 o
   3   5   8        380.97        389.27         4.43 o
   4   5   8        137.83        140.23         1.71 o
   5   5   8         27.58         34.49         0.82 o
   6   5   8          1.53          2.15         0.95 o
   7   5   8         11.98         12.83         0.85 o
   8   5   8         17.56         18.38         1.62 o
  -8   6   8          5.02          5.37         1.54 o
  -7   6   8        185.99        176.08         4.12 o
  -6   6   8         36.19         39.24         1.51 o
  -5   6   8         48.26         55.20         1.90 o
  -4   6   8        114.97        121.73         1.68 o
  -3   6   8         16.36         13.89         0.68 o
  -2   6   8         67.95         66.06         1.21 o
  -1   6   8        660.88        654.65         7.53 o
   0   6   8         14.02         13.64         0.44 o
   1   6   8        660.76        648.41         6.15 o
   2   6   8         67.66         64.56         0.70 o
   3   6   8         14.77         12.71         0.79 o
   4   6   8        115.59        122.89         1.51 o
   5   6   8         51.01         59.83         1.25 o
   6   6   8         34.75         40.76         1.76 o
   7   6   8        184.53        171.79         2.73 o
   8   6   8          5.41          3.67         1.34 o
  -7   7   8         25.18         29.72         2.04 o
  -6   7   8        139.97        140.57         2.73 o
  -5   7   8         75.89         81.62         2.45 o
  -4   7   8        163.69        159.31         2.13 o
  -3   7   8         82.77         77.27         1.40 o
  -2   7   8        128.36        121.80         2.54 o
  -1   7   8         40.35         41.54         1.19 o
   0   7   8       1407.75       1385.93        22.66 o
   1   7   8         39.65         41.63         1.21 o
   2   7   8        133.48        122.56         1.03 o
   3   7   8         83.88         83.30         1.03 o
   4   7   8        158.29        158.86         3.42 o
   5   7   8         75.66         83.95         1.57 o
   6   7   8        141.05        152.58         3.01 o
   7   7   8         24.85         28.14         1.37 o
  -7   8   8         84.47         92.18         2.80 o
  -6   8   8         23.17         23.81         1.64 o
  -5   8   8        144.56        146.29         2.45 o
  -4   8   8         13.31         12.00         1.76 o
  -3   8   8         71.18         71.93         1.47 o
  -2   8   8        422.77        403.14        10.23 o
  -1   8   8        580.67        566.86         7.01 o
   0   8   8         33.62         32.68         0.76 o
   1   8   8        595.49        569.49         6.05 o
   2   8   8        419.68        410.72         7.16 o
   3   8   8         68.09         67.88         1.44 o
   4   8   8         13.69         12.21         0.97 o
   5   8   8        142.82        147.97         2.49 o
   6   8   8         24.12         26.19         1.28 o
   7   8   8         85.22         98.34         3.34 o
  -6   9   8         32.40         28.96         1.64 o
  -5   9   8         41.30         39.44         1.54 o
  -4   9   8        241.70        246.39         3.53 o
  -3   9   8          6.85          6.83         0.95 o
  -2   9   8        381.64        375.20         4.98 o
  -1   9   8         31.58         33.44         1.60 o
   0   9   8        154.48        164.12         2.80 o
   1   9   8         31.96         34.44         1.01 o
   2   9   8        378.76        381.97         9.18 o
   3   9   8          6.52          7.46         1.61 o
   4   9   8        240.45        241.45         4.13 o
   5   9   8         41.16         39.28         2.04 o
   6   9   8         33.76         36.00         2.46 o
  -5  10   8         42.33         41.26         1.73 o
  -4  10   8         15.37         14.97         1.63 o
  -3  10   8        170.47        169.70         4.04 o
  -2  10   8        105.64        109.62         2.51 o
  -1  10   8        112.52        116.41         2.68 o
   0  10   8         11.00         10.47         1.15 o
   1  10   8        106.16        105.68         3.93 o
   2  10   8        105.64        107.10         2.49 o
   3  10   8        168.99        168.58         2.76 o
   4  10   8         14.85         14.24         2.90 o
   5  10   8         44.54         49.27         3.11 o
  -4  11   8          3.14          4.51         1.64 o
  -3  11   8          1.74          1.49         1.63 o
  -2  11   8         88.08         92.31         3.15 o
  -1  11   8         61.15         68.62         3.19 o
   0  11   8        451.88        464.05        10.47 o
   1  11   8         61.17         69.93         3.31 o
   2  11   8         87.61         90.21         6.31 o
   3  11   8          1.47          2.31         2.14 o
   4  11   8          3.60          5.31         1.92 o
  -3  12   8         82.01         88.11         5.06 o
  -2  12   8          6.14          9.67         2.10 o
  -1  12   8         26.70         31.55         2.36 o
   0  12   8        128.86        144.78         9.08 o
   1  12   8         26.41         28.21         2.40 o
   2  12   8          6.62         10.04         2.40 o
   3  12   8         82.53         80.97         3.50 o
   0  13   8         27.55         29.35         5.95 o
   1   0   9          0.02          0.65         0.50 o
   2   0   9        249.48        265.59         1.91 o
   3   0   9        102.69        113.12         1.70 o
   4   0   9        780.94        799.97        11.10 o
   5   0   9         76.38         72.06         1.78 o
   6   0   9         24.73         23.85         1.83 o
   7   0   9         57.25         50.93         2.29 o
   8   0   9          5.50          5.11         1.22 o
  -8   1   9         48.86         47.01         2.68 o
  -7   1   9         43.56         42.48         1.55 o
  -6   1   9         42.43         43.08         1.24 o
  -5   1   9        144.25        149.20         3.99 o
  -4   1   9         14.44         14.80         0.77 o
  -3   1   9        124.08        121.99         1.53 o
  -2   1   9        264.79        246.01         3.01 o
  -1   1   9         74.88         77.72         0.82 o
   0   1   9        301.60        295.11         2.79 o
   1   1   9         75.71         77.22         1.09 o
   2   1   9        271.32        263.60         3.44 o
   3   1   9        121.97        119.03         1.36 o
   4   1   9         14.96         15.52         0.49 o
   5   1   9        141.83        143.29         2.45 o
   6   1   9         40.58         41.64         1.47 o
   7   1   9         42.38         41.75         1.43 o
   8   1   9         50.05         45.54         1.94 o
  -8   2   9         25.38         30.09         1.56 o
  -7   2   9         35.38         36.08         1.53 o
  -6   2   9        204.95        201.87         3.45 o
  -5   2   9         19.38         21.16         0.92 o
  -4   2   9        380.49        370.62         5.47 o
  -3   2   9         16.16         20.30         1.12 o
  -2   2   9        207.98        213.97         2.64 o
  -1   2   9        509.23        498.80         4.18 o
   0   2   9        270.28        278.77         3.21 o
   1   2   9        506.47        495.49         9.24 o
   2   2   9        208.58        217.47         2.56 o
   3   2   9         19.20         23.02         0.70 o
   4   2   9        379.04        370.82         4.20 o
   5   2   9         21.46         20.69         0.85 o
   6   2   9        205.02        207.62         3.24 o
   7   2   9         33.32         33.66         2.09 o
   8   2   9         25.57         30.52         3.42 o
  -8   3   9         74.08         77.80         2.18 o
  -7   3   9        104.30        106.85         2.76 o
  -6   3   9        137.34        140.04         2.33 o
  -5   3   9         36.38         35.35         1.19 o
  -4   3   9        439.57        437.47         6.00 o
  -3   3   9        139.08        142.07         6.21 o
  -2   3   9        479.03        463.31         4.79 o
  -1   3   9        176.30        182.46         2.18 o
   0   3   9        775.92        743.76         8.85 o
   1   3   9        175.20        174.99         1.62 o
   2   3   9        458.07        453.23         5.57 o
   3   3   9        140.85        141.14         1.83 o
   4   3   9        449.63        454.63         5.26 o
   5   3   9         37.61         35.86         1.17 o
   6   3   9        136.10        139.18         1.91 o
   7   3   9        103.82        107.52         2.14 o
   8   3   9         71.83         74.87         2.17 o
  -8   4   9          0.58          2.19         1.52 o
  -7   4   9        151.03        164.41         4.87 o
  -6   4   9        106.23        103.70         2.07 o
  -5   4   9        312.33        321.80         4.35 o
  -4   4   9         43.44         40.43         1.03 o
  -3   4   9        654.76        631.72         9.96 o
  -2   4   9        233.60        231.67         2.22 o
  -1   4   9        740.69        732.14         8.26 o
   0   4   9        157.60        164.71         1.58 o
   1   4   9        724.09        692.03         8.05 o
   2   4   9        232.19        221.01         2.76 o
   3   4   9        664.98        661.02         8.37 o
   4   4   9         43.36         42.24         0.98 o
   5   4   9        309.39        317.85         3.69 o
   6   4   9        107.13        107.81         1.48 o
   7   4   9        149.34        162.97         3.03 o
   8   4   9          0.53          1.12         1.24 o
  -8   5   9        162.83        174.87         3.64 o
  -7   5   9         24.14         23.67         2.72 o
  -6   5   9        104.24        111.79         3.08 o
  -5   5   9          7.40          6.57         0.87 o
  -4   5   9        101.24        103.37         2.80 o
  -3   5   9        161.55        150.35         1.96 o
  -2   5   9        915.31        885.69        12.14 o
  -1   5   9        121.73        123.74         1.88 o
   0   5   9       1465.23       1359.75        21.44 o
   1   5   9        120.36        117.76         1.06 o
   2   5   9        918.63        886.60        14.16 o
   3   5   9        161.97        154.25         1.99 o
   4   5   9         97.39         94.86         2.58 o
   5   5   9          7.19          8.01         0.75 o
   6   5   9        106.91        126.16         2.91 o
   7   5   9         24.11         26.45         3.15 o
   8   5   9        163.39        172.45         6.91 o
  -7   6   9         89.53         82.27         2.94 o
  -6   6   9         40.20         38.52         1.45 o
  -5   6   9        185.24        195.38         3.24 o
  -4   6   9          3.85          6.13         0.74 o
  -3   6   9        331.92        324.47         4.20 o
  -2   6   9        135.65        128.11         2.04 o
  -1   6   9        451.66        443.52         4.73 o
   0   6   9         45.25         53.06         0.86 o
   1   6   9        459.10        447.52         4.88 o
   2   6   9        136.55        129.37         2.50 o
   3   6   9        328.85        320.04         3.97 o
   4   6   9          3.95          6.60         0.77 o
   5   6   9        182.52        196.98         3.56 o
   6   6   9         40.19         35.17         1.20 o
   7   6   9         92.52         90.25         2.86 o
  -7   7   9         23.90         25.18         2.25 o
  -6   7   9        164.11        174.30         3.59 o
  -5   7   9         22.81         25.07         1.09 o
  -4   7   9        130.25        126.86         2.35 o
  -3   7   9         13.03         13.87         1.17 o
  -2   7   9         67.42         61.37         0.97 o
  -1   7   9         25.23         20.81         0.82 o
   0   7   9         67.18         69.77         1.05 o
   1   7   9         24.39         20.67         0.54 o
   2   7   9         66.57         58.20         0.89 o
   3   7   9         12.99         14.43         0.85 o
   4   7   9        133.34        132.90         2.70 o
   5   7   9         22.97         26.14         1.20 o
   6   7   9        163.64        188.41        10.51 o
   7   7   9         23.66         21.73         1.56 o
  -6   8   9         24.10         28.38         1.75 o
  -5   8   9         51.39         54.77         3.71 o
  -4   8   9         22.49         22.75         0.94 o
  -3   8   9          0.05          1.79         1.02 o
  -2   8   9          0.56          1.05         0.55 o
  -1   8   9         32.16         30.25         0.98 o
   0   8   9         61.71         58.06         0.91 o
   1   8   9         33.14         31.78         1.51 o
   2   8   9          0.58          0.97         0.92 o
   3   8   9          0.15          1.48         1.06 o
   4   8   9         21.79         18.96         1.75 o
   5   8   9         51.95         58.24         2.28 o
   6   8   9         23.94         25.39         1.26 o
  -6   9   9         16.11         18.93         1.41 o
  -5   9   9         80.69         85.76         1.98 o
  -4   9   9         14.37         15.21         1.02 o
  -3   9   9         10.69          9.19         0.95 o
  -2   9   9         78.44         87.25         1.56 o
  -1   9   9         14.81         17.66         2.59 o
   0   9   9         74.91         73.90         1.68 o
   1   9   9         14.97         19.31         3.64 o
   2   9   9         77.48         79.10         2.56 o
   3   9   9         10.00          8.48         1.42 o
   4   9   9         14.38         16.15         1.11 o
   5   9   9         82.52         91.69         2.15 o
   6   9   9         16.30         22.30         2.27 o
  -5  10   9          3.04          4.45         1.80 o
  -4  10   9         50.70         49.60         3.91 o
  -3  10   9          4.94          8.45         1.45 o
  -2  10   9         68.20         67.18         2.61 o
  -1  10   9          1.74          3.35         1.24 o
   0  10   9          3.17          3.51         0.95 o
   1  10   9          1.88          2.45         1.18 o
   2  10   9         67.21         63.80         2.14 o
   3  10   9          4.86          8.09         1.54 o
   4  10   9         51.58         58.32         3.00 o
   5  10   9          3.17          6.16         2.99 o
  -4  11   9         11.86         14.01         2.38 o
  -3  11   9         83.19         88.72         4.89 o
  -2  11   9        105.07        112.98         3.36 o
  -1  11   9         74.85         75.29         2.21 o
   0  11   9         18.28         18.09         1.74 o
   1  11   9         75.59         76.37         3.68 o
   2  11   9        103.26        107.08         3.62 o
   3  11   9         83.38         85.15         3.42 o
   4  11   9         12.74         13.21         2.75 o
  -2  12   9         32.85         35.74         3.21 o
   0  12   9          5.26          6.52         2.96 o
   1  12   9         67.18         73.81         3.33 o
   2  12   9         33.02         35.40         2.71 o
   0   0  10          0.21          0.30         0.55 o
   1   0  10         87.51         79.38         0.95 o
   2   0  10          1.21          1.63         0.38 o
   3   0  10       1487.58       1498.06        31.87 o
   4   0  10        366.15        401.78         9.86 o
   5   0  10        232.01        231.06         7.84 o
   6   0  10         11.01          8.31         1.40 o
   7   0  10         23.76         28.94         1.63 o
   8   0  10         16.82         19.36         2.32 o
  -8   1  10        119.96        127.26         2.94 o
  -7   1  10         43.13         46.22         1.59 o
  -6   1  10        129.67        139.71         8.81 o
  -5   1  10         28.67         32.49         1.30 o
  -4   1  10         24.59         24.34         1.06 o
  -3   1  10        267.41        265.03         3.51 o
  -2   1  10        866.74        807.58         8.76 o
  -1   1  10          4.22          6.22         0.32 o
   0   1  10        883.96        810.72         9.99 o
   1   1  10          4.26          5.91         0.52 o
   2   1  10        855.74        803.55         9.83 o
   3   1  10        268.06        282.30         3.56 o
   4   1  10         22.02         23.29         0.77 o
   5   1  10         28.21         30.38         1.19 o
   6   1  10        128.47        131.49         2.50 o
   7   1  10         43.92         45.67         2.56 o
   8   1  10        119.98        130.49         2.90 o
  -8   2  10          9.03         10.38         1.88 o
  -7   2  10        112.34        124.19         2.77 o
  -6   2  10          6.94          5.74         1.04 o
  -5   2  10         91.31         94.38         1.75 o
  -4   2  10        172.49        167.89         2.59 o
  -3   2  10         49.03         45.44         1.20 o
  -2   2  10          6.89          8.72         0.43 o
  -1   2  10        764.92        718.71         7.19 o
   0   2  10         65.21         60.21         1.57 o
   1   2  10        756.39        703.31         8.14 o
   2   2  10          7.12          7.71         0.97 o
   3   2  10         51.24         51.19         1.91 o
   4   2  10        170.45        172.89         2.99 o
   5   2  10         89.05         91.23         3.78 o
   6   2  10          6.55          6.13         1.16 o
   7   2  10        112.25        121.97         2.82 o
   8   2  10          9.39          7.88         1.32 o
  -8   3  10         20.15         20.89         2.71 o
  -7   3  10         91.95        100.40         3.06 o
  -6   3  10         35.87         37.19         1.70 o
  -5   3  10        255.39        256.26         4.89 o
  -4   3  10        352.63        355.48         5.49 o
  -3   3  10        430.10        392.02         6.73 o
  -2   3  10        310.82        287.60         2.82 o
  -1   3  10         75.41         74.62         1.14 o
   0   3  10         41.21         33.94         0.58 o
   1   3  10         75.26         72.73         1.56 o
   2   3  10        321.76        296.74         4.11 o
   3   3  10        427.05        398.52         4.66 o
   4   3  10        349.14        352.56         6.40 o
   5   3  10        256.00        265.49         4.87 o
   6   3  10         35.88         37.38         2.01 o
   7   3  10         90.56         97.84         3.44 o
   8   3  10         19.58         19.25         1.59 o
  -7   4  10         35.84         37.97         1.55 o
  -6   4  10        101.08         97.28         2.53 o
  -5   4  10         43.31         40.84         1.78 o
  -4   4  10         99.82        104.40         1.90 o
  -3   4  10        150.82        142.52         1.99 o
  -2   4  10         48.25         44.17         0.92 o
  -1   4  10         28.69         25.93         0.65 o
   0   4  10         35.30         34.01         0.60 o
   1   4  10         28.42         26.14         0.98 o
   2   4  10         46.89         41.33         1.50 o
   3   4  10        151.77        150.92         3.14 o
   4   4  10         97.84        105.40         1.61 o
   5   4  10         42.88         41.06         0.93 o
   6   4  10        103.24        101.58         2.16 o
   7   4  10         36.34         36.59         2.00 o
  -7   5  10          5.36          5.63         1.20 o
  -6   5  10         71.17         69.78         2.38 o
  -5   5  10         11.12         12.97         1.17 o
  -4   5  10         65.76         59.01         2.36 o
  -3   5  10        151.24        141.96         2.84 o
  -2   5  10         32.52         29.85         0.83 o
  -1   5  10         15.14         15.58         0.62 o
   0   5  10        156.53        140.16         1.57 o
   1   5  10         14.64         15.68         0.65 o
   2   5  10         32.99         30.25         0.88 o
   3   5  10        152.59        152.06         1.97 o
   4   5  10         65.74         60.26         1.29 o
   5   5  10         10.77         13.21         0.94 o
   6   5  10         70.96         74.20         1.91 o
   7   5  10          6.08          6.84         2.20 o
  -7   6  10         61.51         65.08         2.28 o
  -6   6  10         70.72         64.83         2.09 o
  -5   6  10         24.01         23.67         1.08 o
  -4   6  10         58.96         54.25         1.46 o
  -3   6  10         55.21         50.44         1.07 o
  -2   6  10         94.76         88.46         1.28 o
  -1   6  10        196.48        199.49         2.98 o
   0   6  10         53.52         47.59         0.79 o
   1   6  10        196.15        188.38         1.84 o
   2   6  10         96.67         87.46         1.68 o
   3   6  10         57.47         53.99         1.13 o
   4   6  10         61.11         57.29         1.21 o
   5   6  10         23.59         24.07         2.04 o
   6   6  10         68.73         65.91         3.27 o
   7   6  10         60.86         66.19         4.46 o
  -6   7  10         37.10         35.35         1.79 o
  -5   7  10         34.11         34.31         1.25 o
  -4   7  10        120.76        119.38         2.77 o
  -3   7  10         10.61          9.88         0.76 o
  -2   7  10        121.36        115.66         1.53 o
  -1   7  10         33.30         31.96         1.46 o
   0   7  10         23.61         29.17         0.61 o
   1   7  10         33.69         32.34         1.01 o
   2   7  10        120.26        120.47         1.43 o
   3   7  10         11.16          9.59         1.03 o
   4   7  10        120.09        124.17         2.15 o
   5   7  10         33.08         34.37         1.75 o
   6   7  10         37.00         37.97         1.50 o
  -6   8  10          0.54          1.01         1.10 o
  -5   8  10        113.06        113.07         2.65 o
  -4   8  10         73.55         77.14         1.99 o
  -3   8  10        108.31        110.86         2.08 o
  -2   8  10         61.55         58.29         1.26 o
  -1   8  10        173.05        165.29         1.94 o
   0   8  10         26.82         30.14         1.14 o
   1   8  10        171.87        162.22         6.36 o
   2   8  10         60.30         60.76         1.69 o
   3   8  10        105.78        114.12         2.34 o
   4   8  10         74.76         78.65         1.84 o
   5   8  10        113.74        121.62         2.32 o
   6   8  10          0.66          1.64         1.28 o
  -5   9  10          2.69          4.39         1.13 o
  -4   9  10         57.20         53.73         1.96 o
  -3   9  10        107.02        113.26         2.39 o
  -2   9  10        109.51        118.34         2.75 o
  -1   9  10         37.53         36.93         1.72 o
   0   9  10        559.88        554.49        11.61 o
   1   9  10         37.03         33.40         1.71 o
   2   9  10        112.34        122.80         2.66 o
   3   9  10        106.94        114.85         2.73 o
   4   9  10         60.05         57.63         2.32 o
   5   9  10          2.92          4.31         1.38 o
  -4  10  10         30.71         28.54         3.48 o
  -3  10  10        229.80        243.35         6.42 o
  -2  10  10        164.47        166.15         3.63 o
  -1  10  10         60.60         60.46         2.37 o
   0  10  10         65.10         72.96         3.08 o
   1  10  10         59.06         58.16         2.05 o
   2  10  10        164.48        161.29         3.19 o
   3  10  10        230.86        244.61         5.59 o
   4  10  10         30.51         35.50         2.70 o
  -3  11  10          2.09          3.68         1.86 o
  -2  11  10        112.17        109.82         4.50 o
  -1  11  10         29.91         33.39         4.43 o
   0  11  10         16.65         18.72         2.60 o
   1  11  10         29.74         30.08         2.92 o
   2  11  10        114.39        109.54         3.86 o
   3  11  10          2.07          3.42         2.04 o
   0  12  10         18.56         19.62         3.48 o
   1   0  11        271.14        250.53         2.59 o
   2   0  11          0.01          1.55         0.60 o
   3   0  11        248.95        242.55         4.31 o
   4   0  11         23.52         25.70         1.41 o
   5   0  11          5.06          3.74         0.99 o
   6   0  11        165.16        163.17         2.97 o
   7   0  11         11.95         15.78         2.01 o
  -7   1  11         50.52         47.08         2.35 o
  -6   1  11         19.21         16.93         1.68 o
  -5   1  11         34.45         34.95         1.67 o
  -4   1  11        133.81        129.41         2.38 o
  -3   1  11        310.88        317.03         4.86 o
  -2   1  11        700.66        668.91         8.69 o
  -1   1  11        116.99        117.05         1.45 o
   0   1  11        431.62        410.52         4.28 o
   1   1  11        118.60        114.82         1.46 o
   2   1  11        699.56        665.26        10.05 o
   3   1  11        306.81        320.42         8.17 o
   4   1  11        133.13        125.58         2.17 o
   5   1  11         36.08         35.00         1.38 o
   6   1  11         20.13         19.75         1.56 o
   7   1  11         48.83         44.96         2.04 o
  -7   2  11        174.99        178.50         5.12 o
  -6   2  11         56.95         56.16         1.65 o
  -5   2  11         17.78         21.25         1.08 o
  -4   2  11        107.07        101.51         1.77 o
  -3   2  11        193.30        179.02         2.63 o
  -2   2  11        122.73        121.75         1.54 o
  -1   2  11        660.15        636.16         7.97 o
   0   2  11          8.79          8.83         0.65 o
   1   2  11        651.15        605.49         7.44 o
   2   2  11        120.55        113.70         2.76 o
   3   2  11        187.02        183.38         4.76 o
   4   2  11        106.30        109.75         2.63 o
   5   2  11         17.75         19.22         1.20 o
   6   2  11         57.85         58.96         1.64 o
   7   2  11        177.60        179.81         3.71 o
  -7   3  11         50.66         48.84         1.81 o
  -6   3  11        162.24        166.48         3.00 o
  -5   3  11         84.20         78.72         1.66 o
  -4   3  11        157.94        167.04         2.45 o
  -3   3  11         27.72         27.38         1.29 o
  -2   3  11        175.44        173.47         4.10 o
  -1   3  11         27.12         25.17         0.68 o
   0   3  11        528.77        497.49         7.39 o
   1   3  11         26.84         24.93         0.90 o
   2   3  11        178.78        173.78         2.52 o
   3   3  11         28.09         30.99         0.87 o
   4   3  11        155.21        167.02         3.86 o
   5   3  11         82.95         77.74         2.52 o
   6   3  11        162.65        169.27         3.08 o
   7   3  11         52.15         55.70         1.80 o
  -7   4  11         99.13        100.93         2.95 o
  -6   4  11         30.67         28.32         1.36 o
  -5   4  11        153.86        151.76         2.77 o
  -4   4  11          6.59          7.64         0.86 o
  -3   4  11         11.34         13.60         0.94 o
  -2   4  11         54.76         51.61         1.09 o
  -1   4  11        505.46        490.64         6.70 o
   0   4  11          1.42          2.34         0.62 o
   1   4  11        511.33        503.21         5.58 o
   2   4  11         56.25         54.15         1.20 o
   3   4  11         12.15         15.65         0.77 o
   4   4  11          7.23          7.58         0.80 o
   5   4  11        156.30        154.43         3.04 o
   6   4  11         29.87         28.80         1.45 o
   7   4  11         96.52        101.93         5.25 o
  -7   5  11          2.44          4.54         1.57 o
  -6   5  11         74.97         74.92         2.09 o
  -5   5  11          4.36          4.81         0.96 o
  -4   5  11         42.98         44.17         1.45 o
  -3   5  11         12.84         12.15         0.81 o
  -2   5  11        134.35        122.09         1.50 o
  -1   5  11          9.57         10.15         0.68 o
   0   5  11        590.61        563.54         6.82 o
   1   5  11          8.95         10.84         1.05 o
   2   5  11        141.12        130.98         1.87 o
   3   5  11         13.56         13.16         0.98 o
   4   5  11         43.97         48.65         1.34 o
   5   5  11          4.08          4.28         0.88 o
   6   5  11         72.55         71.04         2.91 o
   7   5  11          2.49          3.99         1.47 o
  -6   6  11          2.77          2.88         1.59 o
  -5   6  11        197.28        203.39         3.31 o
  -4   6  11        113.20        115.45         4.21 o
  -3   6  11         87.17         79.00         2.34 o
  -2   6  11         82.09         79.52         1.79 o
  -1   6  11        239.40        221.58         3.34 o
   0   6  11          8.74          6.36         0.75 o
   1   6  11        247.18        232.27         3.48 o
   2   6  11         83.55         76.84         2.06 o
   3   6  11         85.97         82.45         2.07 o
   4   6  11        112.05        113.29         2.56 o
   5   6  11        194.54        213.38         5.51 o
   6   6  11          2.56          4.21         1.50 o
  -6   7  11         16.28         18.09         1.42 o
  -5   7  11          9.07         10.10         2.07 o
  -4   7  11        273.36        269.72         3.99 o
  -3   7  11         23.37         21.89         1.02 o
  -2   7  11        132.06        125.03         2.33 o
  -1   7  11         39.31         34.08         1.16 o
   0   7  11        198.54        174.10         3.84 o
   1   7  11         39.75         34.13         2.27 o
   2   7  11        127.79        123.17         2.29 o
   3   7  11         23.50         21.36         1.24 o
   4   7  11        271.44        277.63         4.54 o
   5   7  11          8.65          8.12         1.38 o
   6   7  11         17.17         20.01         1.68 o
  -5   8  11         13.36         15.59         1.25 o
  -4   8  11          7.32          8.64         1.21 o
  -3   8  11        207.02        211.20         3.33 o
  -2   8  11          2.61          2.29         0.76 o
  -1   8  11         82.03         76.35         1.68 o
   0   8  11         31.06         23.89         1.64 o
   1   8  11         82.96         81.96         2.86 o
   2   8  11          2.72          3.99         1.54 o
   3   8  11        208.84        215.30         3.99 o
   4   8  11          7.74          9.36         1.16 o
   5   8  11         13.28         15.22         1.50 o
  -4   9  11         42.10         46.55         1.45 o
  -3   9  11         15.91         15.79         1.65 o
  -2   9  11         50.15         49.32         3.06 o
  -1   9  11         14.30         12.70         1.72 o
   0   9  11          9.31          8.64         1.92 o
   1   9  11         14.33         15.82         1.92 o
   2   9  11         51.36         50.11         1.93 o
   3   9  11         16.60         17.72         1.61 o
   4   9  11         42.73         51.72         1.94 o
  -3  10  11          3.11          4.69         1.77 o
  -2  10  11          4.69          5.93         1.50 o
  -1  10  11        123.66        140.07         7.96 o
   0  10  11          1.35          3.88         1.64 o
   1  10  11        124.09        138.79         3.92 o
   2  10  11          4.74          5.18         2.01 o
   3  10  11          3.16          4.11         2.01 o
  -2  11  11         66.51         70.16         4.61 o
  -1  11  11          9.59         11.86         2.77 o
   0  11  11          0.97          3.83         2.45 o
   1  11  11          9.94         15.34         2.05 o
   2  11  11         67.55         73.66         3.38 o
   0   0  12        141.38        132.92         4.10 o
   1   0  12        741.01        698.38         9.15 o
   2   0  12         41.16         43.38         1.00 o
   3   0  12        237.00        218.17         3.05 o
   4   0  12        209.83        203.83         4.47 o
   5   0  12        156.29        159.74         5.14 o
   6   0  12         23.56         26.07         2.14 o
   7   0  12        167.57        179.47         4.31 o
  -7   1  12          3.44          4.90         1.57 o
  -6   1  12        122.54        134.68         2.65 o
  -5   1  12        116.21        116.58         2.49 o
  -4   1  12        180.99        180.57         2.76 o
  -3   1  12         51.55         48.42         1.84 o
  -2   1  12        598.62        574.47         7.19 o
  -1   1  12        578.43        560.87         6.77 o
   0   1  12        609.90        550.72         6.50 o
   1   1  12        588.06        569.85         7.84 o
   2   1  12        582.35        552.85         9.10 o
   3   1  12         54.24         51.03         1.38 o
   4   1  12        182.65        172.96         3.60 o
   5   1  12        113.99        117.19         2.27 o
   6   1  12        125.52        130.75         2.69 o
   7   1  12          3.48          3.67         1.33 o
  -7   2  12         46.98         48.56         3.15 o
  -6   2  12         25.51         24.48         1.38 o
  -5   2  12         55.53         60.06         1.59 o
  -4   2  12         41.19         40.53         2.50 o
  -3   2  12        332.37        329.26         5.00 o
  -2   2  12          0.67          0.70         0.56 o
  -1   2  12         81.39         71.34         1.17 o
   0   2  12        219.86        208.42         2.23 o
   1   2  12         83.92         72.43         1.12 o
   2   2  12          0.75          1.11         0.87 o
   3   2  12        338.49        354.23         6.68 o
   4   2  12         41.79         43.13         1.65 o
   5   2  12         53.75         59.52         1.88 o
   6   2  12         25.81         25.53         1.51 o
   7   2  12         44.60         48.86         2.02 o
  -7   3  12         18.32         20.70         2.56 o
  -6   3  12          6.86          8.60         1.45 o
  -5   3  12         46.50         47.83         1.45 o
  -4   3  12          8.17          7.14         1.12 o
  -3   3  12         60.23         59.77         1.78 o
  -2   3  12         59.28         57.68         1.26 o
  -1   3  12         47.99         42.83         1.21 o
   0   3  12         57.87         52.68         1.13 o
   1   3  12         47.51         42.13         1.13 o
   2   3  12         62.48         58.88         2.11 o
   3   3  12         58.98         59.41         2.05 o
   4   3  12          8.90          9.17         1.02 o
   5   3  12         48.10         47.22         2.09 o
   6   3  12          6.72          7.94         1.98 o
   7   3  12         18.12         19.97         1.83 o
  -6   4  12          5.13          6.62         1.47 o
  -5   4  12         28.61         26.12         1.81 o
  -4   4  12         24.28         21.51         1.54 o
  -3   4  12         13.17         14.60         1.07 o
  -2   4  12         73.34         64.63         1.30 o
  -1   4  12        217.22        186.04         2.71 o
   0   4  12          3.45          5.48         0.66 o
   1   4  12        221.57        198.56         2.95 o
   2   4  12         73.81         65.55         1.56 o
   3   4  12         12.54         12.70         0.89 o
   4   4  12         23.36         22.20         1.41 o
   5   4  12         27.65         26.47         1.60 o
   6   4  12          5.11          6.49         1.42 o
  -6   5  12         15.16         14.69         1.65 o
  -5   5  12         24.88         23.96         1.81 o
  -4   5  12         40.53         42.54         1.29 o
  -3   5  12          6.41          4.25         0.94 o
  -2   5  12         71.94         66.14         2.95 o
  -1   5  12         13.37         11.30         0.66 o
   0   5  12         51.32         49.39         0.90 o
   1   5  12         12.86         10.30         0.94 o
   2   5  12         71.70         70.11         1.85 o
   3   5  12          6.49          5.44         0.75 o
   4   5  12         40.51         43.73         1.29 o
   5   5  12         24.94         24.80         1.29 o
   6   5  12         15.22         16.20         1.86 o
  -6   6  12         45.73         52.41         2.26 o
  -5   6  12          5.64          6.19         1.19 o
  -4   6  12         30.67         27.73         2.58 o
  -3   6  12         17.47         16.84         0.95 o
  -2   6  12        217.54        204.28         4.80 o
  -1   6  12          2.98          1.62         0.71 o
   0   6  12        167.09        160.27         2.93 o
   1   6  12          3.47          1.90         0.75 o
   2   6  12        214.74        210.78         2.99 o
   3   6  12         18.65         17.36         1.00 o
   4   6  12         30.27         28.50         1.42 o
   5   6  12          6.02          4.74         1.61 o
   6   6  12         46.24         54.26         2.95 o
  -5   7  12         91.85         97.01         3.08 o
  -4   7  12          0.75          0.47         1.16 o
  -3   7  12         57.01         55.02         1.59 o
  -2   7  12         11.63         14.47         0.91 o
  -1   7  12         15.13         16.02         0.85 o
   0   7  12         87.03         90.64         2.16 o
   1   7  12         16.03         14.78         0.87 o
   2   7  12         11.54         12.50         1.63 o
   3   7  12         56.39         54.51         1.62 o
   4   7  12          0.94          1.70         1.19 o
   5   7  12         91.48         99.12         3.23 o
  -4   8  12         66.17         65.63         3.55 o
  -3   8  12         76.83         84.80         1.69 o
  -2   8  12         52.70         52.29         1.51 o
  -1   8  12        139.96        143.01         5.46 o
   0   8  12         74.50         69.19         2.91 o
   1   8  12        142.48        148.36         5.26 o
   2   8  12         54.58         57.22         2.27 o
   3   8  12         73.73         77.90         2.33 o
   4   8  12         66.55         68.68         1.97 o
  -4   9  12        115.75        124.62         5.41 o
  -3   9  12         16.00         19.35         2.28 o
  -2   9  12        242.74        260.90         9.44 o
  -1   9  12         34.72         37.25         2.72 o
   0   9  12         55.92         58.88         2.54 o
   1   9  12         35.31         38.10         3.29 o
   2   9  12        246.88        261.40         7.32 o
   3   9  12         15.65         15.53         1.86 o
   4   9  12        115.74        115.63         4.72 o
  -2  10  12         23.17         19.50         3.33 o
  -1  10  12         90.93         92.16         4.62 o
   0  10  12         36.86         36.53         2.84 o
   1  10  12         90.74         93.99         2.92 o
   2  10  12         22.10         24.18         1.98 o
   1   0  13        392.05        398.88         4.95 o
   2   0  13        118.30        117.00         2.50 o
   3   0  13        169.52        157.80         2.52 o
   4   0  13         62.17         61.68         1.76 o
   5   0  13          2.79          4.41         1.26 o
   6   0  13         19.74         16.19         1.97 o
  -6   1  13         51.71         52.23         1.97 o
  -5   1  13         56.19         59.30         1.95 o
  -4   1  13         38.00         34.33         1.57 o
  -3   1  13        147.84        142.04         3.35 o
  -2   1  13         71.42         68.60         1.53 o
  -1   1  13        240.08        225.98         2.72 o
   0   1  13        172.26        172.50         1.94 o
   1   1  13        239.58        223.65         2.92 o
   2   1  13         69.36         64.59         1.68 o
   3   1  13        146.47        139.84         3.76 o
   4   1  13         37.78         32.30         1.79 o
   5   1  13         55.70         53.90         1.86 o
   6   1  13         52.65         54.89         1.89 o
  -6   2  13         29.16         32.87         1.88 o
  -5   2  13         84.54         82.96         2.32 o
  -4   2  13         40.07         37.38         2.07 o
  -3   2  13        153.35        157.30         3.42 o
  -2   2  13        145.22        135.78         1.87 o
  -1   2  13         90.96         86.80         1.33 o
   0   2  13         33.78         35.65         1.22 o
   1   2  13         86.91         87.73         1.64 o
   2   2  13        149.81        140.26         2.50 o
   3   2  13        155.42        156.33         3.50 o
   4   2  13         40.27         36.62         1.50 o
   5   2  13         85.58         87.75         2.72 o
   6   2  13         30.51         33.64         1.90 o
  -6   3  13          8.82          6.95         1.31 o
  -5   3  13         12.69         11.97         1.45 o
  -4   3  13         49.31         51.79         1.84 o
  -3   3  13        168.87        176.64         3.00 o
  -2   3  13        149.17        149.19         2.04 o
  -1   3  13         93.44         90.84         1.63 o
   0   3  13        278.91        262.85         4.68 o
   1   3  13         97.71         93.17         1.89 o
   2   3  13        152.07        153.91         2.74 o
   3   3  13        167.77        175.32         4.11 o
   4   3  13         49.13         54.11         1.96 o
   5   3  13         12.70         15.53         1.28 o
   6   3  13          9.66          7.89         1.44 o
  -6   4  13         87.24        100.18         2.53 o
  -5   4  13         19.18         20.32         1.45 o
  -4   4  13         87.00         89.49         2.23 o
  -3   4  13        136.13        139.47         3.88 o
  -2   4  13         95.93         89.64         1.50 o
  -1   4  13        159.32        149.20         2.22 o
   0   4  13        148.29        136.06         4.11 o
   1   4  13        161.51        153.26         2.65 o
   2   4  13         93.66         87.25         2.28 o
   3   4  13        135.19        144.31         3.15 o
   4   4  13         85.46         89.41         2.89 o
   5   4  13         18.36         20.42         1.35 o
   6   4  13         87.59        101.28         3.48 o
  -5   5  13         70.67         79.52         2.31 o
  -4   5  13        120.86        117.83         3.32 o
  -3   5  13         93.23         94.68         2.14 o
  -2   5  13        195.88        184.79         3.52 o
  -1   5  13        151.28        136.24         3.73 o
   0   5  13          7.02          8.90         0.91 o
   1   5  13        150.29        139.42         2.60 o
   2   5  13        201.41        190.23         3.21 o
   3   5  13         91.73         98.07         2.20 o
   4   5  13        118.94        118.75         2.84 o
   5   5  13         71.59         83.69         3.08 o
  -5   6  13         43.76         47.08         2.41 o
  -4   6  13         83.79         83.79         2.89 o
  -3   6  13        103.61        102.25         2.15 o
  -2   6  13        144.83        139.76         2.18 o
  -1   6  13         94.40         89.21         2.05 o
   0   6  13          1.83          3.88         1.08 o
   1   6  13         94.34         92.64         1.75 o
   2   6  13        143.74        147.22         2.59 o
   3   6  13        105.38        107.13         2.46 o
   4   6  13         86.36         89.88         3.39 o
   5   6  13         42.61         48.06         3.14 o
  -4   7  13         18.20         20.34         1.36 o
  -3   7  13         17.88         20.46         1.43 o
  -2   7  13        158.01        161.32         3.04 o
  -1   7  13          5.32          6.04         1.26 o
   0   7  13        108.82        101.43         2.38 o
   1   7  13          5.19          5.42         1.52 o
   2   7  13        159.93        166.07         3.79 o
   3   7  13         18.89         21.35         1.36 o
   4   7  13         17.35         21.82         1.66 o
  -4   8  13         58.96         63.97         2.71 o
  -3   8  13         65.67         69.94         1.87 o
  -2   8  13          5.64          6.92         2.83 o
  -1   8  13         58.16         52.74         2.95 o
   0   8  13          2.80          4.14         1.97 o
   1   8  13         59.44         50.94         3.68 o
   2   8  13          5.56          9.34         1.49 o
   3   8  13         65.34         73.45         2.60 o
   4   8  13         57.72         68.73         2.08 o
  -2   9  13         10.03         10.49         4.72 o
  -1   9  13         18.39         23.82         2.65 o
   0   9  13          9.55          9.99         2.29 o
   1   9  13         18.34         23.22         2.37 o
   2   9  13          9.75         10.61         1.68 o
   0   0  14        106.56         97.44         2.46 o
   1   0  14          0.47          1.86         1.16 o
   2   0  14         84.11         85.30         2.30 o
   3   0  14        237.15        226.82         3.66 o
   4   0  14        324.97        338.69         5.99 o
   5   0  14         64.72         59.32         2.18 o
   6   0  14         17.83         21.48         1.63 o
  -6   1  14         17.35         16.65         2.16 o
  -5   1  14         17.62         21.45         1.56 o
  -4   1  14        164.91        168.75         3.30 o
  -3   1  14         90.83         89.64         4.44 o
  -2   1  14        131.98        129.45         2.27 o
  -1   1  14        230.89        228.54         3.70 o
   0   1  14          0.70          1.99         0.68 o
   1   1  14        222.53        214.42         3.56 o
   2   1  14        134.66        135.62         4.04 o
   3   1  14         91.31         93.47         2.53 o
   4   1  14        166.24        166.42         3.93 o
   5   1  14         19.27         23.88         1.58 o
   6   1  14         16.96         19.14         1.89 o
  -6   2  14         92.77         99.91         3.39 o
  -5   2  14         25.73         25.73         2.44 o
  -4   2  14         29.27         31.81         2.23 o
  -3   2  14         47.57         45.57         2.19 o
  -2   2  14         19.41         23.48         1.30 o
  -1   2  14        449.43        430.35         5.81 o
   0   2  14        293.62        283.80         4.48 o
   1   2  14        448.46        422.10        11.22 o
   2   2  14         20.15         22.13         1.60 o
   3   2  14         51.24         52.28         2.97 o
   4   2  14         29.83         32.87         1.65 o
   5   2  14         25.04         25.32         1.95 o
   6   2  14         92.16        101.92         3.10 o
  -5   3  14        127.47        124.93         3.30 o
  -4   3  14         19.56         17.47         1.31 o
  -3   3  14         72.66         66.86         2.01 o
  -2   3  14         33.39         30.73         1.16 o
  -1   3  14         62.49         59.74         1.31 o
   0   3  14        441.90        410.32         7.30 o
   1   3  14         61.89         59.54         1.59 o
   2   3  14         33.97         31.74         1.82 o
   3   3  14         71.57         71.12         2.01 o
   4   3  14         18.08         18.48         2.29 o
   5   3  14        128.78        126.61         4.50 o
  -5   4  14        137.11        145.28         3.74 o
  -4   4  14         25.93         23.39         1.40 o
  -3   4  14         25.70         21.71         1.35 o
  -2   4  14         45.13         43.20         1.45 o
  -1   4  14         27.24         27.38         1.45 o
   0   4  14         35.17         34.64         1.97 o
   1   4  14         28.57         26.18         1.76 o
   2   4  14         45.70         49.57         1.82 o
   3   4  14         25.24         20.96         1.48 o
   4   4  14         24.99         25.77         2.16 o
   5   4  14        135.89        155.19         5.18 o
  -5   5  14          2.13          3.34         1.27 o
  -4   5  14         41.03         42.21         2.03 o
  -3   5  14         29.50         34.17         2.44 o
  -2   5  14         21.26         22.19         0.98 o
  -1   5  14         40.91         37.61         2.56 o
   0   5  14          8.72          8.47         1.33 o
   1   5  14         41.69         37.88         1.47 o
   2   5  14         21.41         23.00         1.64 o
   3   5  14         28.43         33.98         1.66 o
   4   5  14         40.85         45.59         1.95 o
   5   5  14          1.75          5.24         1.61 o
  -4   6  14         14.15         16.18         1.65 o
  -3   6  14          0.49          1.31         1.18 o
  -2   6  14         62.59         60.95         2.80 o
  -1   6  14          8.35          9.20         1.40 o
   0   6  14         80.97         87.14         4.21 o
   1   6  14          8.55         11.89         1.64 o
   2   6  14         62.79         62.19         1.93 o
   3   6  14          0.40          2.89         1.51 o
   4   6  14         13.76         14.42         2.31 o
  -3   7  14         91.86         88.00         2.31 o
  -2   7  14         25.39         25.65         2.91 o
  -1   7  14         48.81         52.76         1.54 o
   0   7  14          0.25          1.86         2.51 o
   1   7  14         47.55         49.32         2.84 o
   2   7  14         25.78         26.17         2.27 o
   3   7  14         93.46         95.25         2.84 o
  -2   8  14         43.22         43.28         4.07 o
  -1   8  14         36.78         43.96         3.09 o
   0   8  14         39.72         48.83         3.04 o
   1   8  14         37.04         45.09         3.24 o
   2   8  14         43.02         45.38         1.91 o
   1   0  15          8.09          9.25         1.41 o
   2   0  15        150.96        144.00         2.96 o
   3   0  15          0.15          1.68         1.12 o
   4   0  15          2.40          1.29         1.68 o
   5   0  15          7.55          7.41         1.57 o
  -5   1  15         60.01         63.56         2.13 o
  -4   1  15         24.49         22.98         1.44 o
  -3   1  15         34.77         36.46         1.86 o
  -2   1  15          8.01          9.06         1.25 o
  -1   1  15         39.25         40.49         1.38 o
   0   1  15         25.85         25.63         1.88 o
   1   1  15         38.60         40.68         1.66 o
   2   1  15          7.96          7.97         1.17 o
   3   1  15         34.12         35.68         2.42 o
   4   1  15         24.48         23.51         2.05 o
   5   1  15         62.31         69.75         3.31 o
  -5   2  15          2.76          1.14         1.39 o
  -4   2  15         67.61         70.14         2.73 o
  -3   2  15        119.81        120.12         2.81 o
  -2   2  15         61.87         58.88         1.64 o
  -1   2  15         69.05         67.50         2.24 o
   0   2  15         19.28         18.60         1.42 o
   1   2  15         67.31         63.49         1.74 o
   2   2  15         61.34         61.09         1.75 o
   3   2  15        120.29        124.20         2.64 o
   4   2  15         68.80         67.52         2.40 o
   5   2  15          3.00          2.87         1.34 o
  -4   3  15         18.57         17.82         1.68 o
  -3   3  15         56.51         54.53         2.38 o
  -2   3  15        149.37        147.37         3.29 o
  -1   3  15         52.14         53.17         2.27 o
   0   3  15         14.03         12.69         1.66 o
   1   3  15         52.46         54.70         2.12 o
   2   3  15        148.51        151.99         5.23 o
   3   3  15         59.50         59.76         1.86 o
   4   3  15         19.90         20.06         1.65 o
  -4   4  15         81.14         83.39         3.39 o
  -3   4  15         40.19         40.33         1.52 o
  -2   4  15        142.32        148.86         3.78 o
  -1   4  15        136.96        133.08         2.52 o
   0   4  15         14.74         14.03         1.20 o
   1   4  15        136.09        135.70         2.92 o
   2   4  15        138.30        146.58         2.87 o
   3   4  15         39.25         41.10         1.89 o
   4   4  15         80.10         86.03         2.80 o
  -4   5  15        147.73        145.74         7.20 o
  -3   5  15         53.30         48.31         2.25 o
  -2   5  15         33.30         32.70         1.85 o
  -1   5  15        151.24        158.63         3.74 o
   0   5  15        118.46        118.97         2.38 o
   1   5  15        149.94        157.17         2.96 o
   2   5  15         32.96         31.29         1.52 o
   3   5  15         52.93         57.33         2.80 o
   4   5  15        147.85        152.03         5.99 o
  -3   6  15        105.81        114.89         3.92 o
  -2   6  15         50.26         49.62         2.82 o
  -1   6  15        126.36        118.70         3.23 o
   0   6  15        104.24        104.39         2.19 o
   1   6  15        131.02        127.92         5.06 o
   2   6  15         49.60         49.40         2.68 o
   3   6  15        106.41        119.01         4.46 o
  -2   7  15         63.80         62.04         2.18 o
  -1   7  15         52.41         58.68         2.75 o
   0   7  15          8.06         13.91         1.98 o
   1   7  15         50.21         49.20         2.63 o
   2   7  15         64.28         66.16         3.97 o
   0   0  16        597.28        645.72        20.72 o
   1   0  16         45.59         46.96         2.21 o
   2   0  16        204.44        210.31         5.50 o
   3   0  16          0.07          1.59         1.23 o
   4   0  16         10.95         13.33         1.58 o
  -4   1  16         98.89         96.12         2.59 o
  -3   1  16        222.68        235.40         4.58 o
  -2   1  16          8.08          7.57         1.21 o
  -1   1  16         91.63         91.64         4.44 o
   0   1  16         36.40         34.14         2.35 o
   1   1  16         95.04         94.23         2.42 o
   2   1  16          7.02          5.14         1.43 o
   3   1  16        222.08        235.60         5.46 o
   4   1  16        100.06         98.67         2.62 o
  -3   2  16        130.03        134.50         3.73 o
  -2   2  16         70.84         76.91         4.06 o
  -1   2  16          6.69          7.46         2.54 o
   0   2  16          7.69          7.60         1.98 o
   1   2  16          5.83          5.94         1.51 o
   2   2  16         72.94         76.08         2.16 o
   3   2  16        129.17        127.42         3.38 o
  -3   3  16         93.54         92.83         4.29 o
  -2   3  16        103.79        102.36         4.52 o
  -1   3  16         10.59         11.20         2.12 o
   0   3  16         11.46         13.02         2.60 o
   1   3  16         10.66         13.14         1.52 o
   2   3  16        103.95         99.84         2.79 o
   3   3  16         90.37         91.05         2.47 o
  -3   4  16          0.83          1.92         1.54 o
  -2   4  16        138.10        143.59         3.72 o
  -1   4  16         39.55         35.96         2.63 o
   0   4  16         14.80         17.81         1.86 o
   1   4  16         39.04         39.87         1.91 o
   2   4  16        136.60        140.60         3.31 o
   3   4  16          0.82          0.63         1.30 o
  -2   5  16         22.85         30.00         2.48 o
  -1   5  16         36.17         36.28         2.47 o
   0   5  16         19.20         18.61         2.15 o
   1   5  16         36.79         37.26         2.48 o
   2   5  16         23.11         27.99         1.93 o
   0   6  16         50.03         53.62         2.53 o
   1   0  17         16.72         19.00         2.40 o
   2   0  17          8.58          9.67         2.34 o
  -2   1  17          0.83          2.09         1.74 o
  -1   1  17         72.93         80.80         3.36 o
   0   1  17         65.81         63.64         2.71 o
   1   1  17         72.74         75.13         3.50 o
   2   1  17          0.91          3.51         1.53 o
  -2   2  17         54.19         58.23         2.91 o
  -1   2  17          8.82          9.97         1.79 o
   0   2  17         70.89         72.65         2.87 o
   1   2  17          9.16         11.02         1.84 o
   2   2  17         54.23         58.64         2.67 o
  -1   3  17        111.02        128.88         5.74 o
   0   3  17         19.15         22.19         2.28 o
   1   3  17        115.00        124.97         4.29 o
                                                
